# Supplementary material for: 4-Cyano­anilinium perchlorate
Source: Acta Crystallogr Sect E Struct Rep Online. 2008 Sep 27;64(Pt 10):o2025. doi: 10.1107/S1600536808030687 (PMC2959313; doi:10.1107/S1600536808030687)
Supplement: Supplementary file 2 [file e-64-o2025-Isup2.hkl]

# 
# h,k,l, Fc-squared, Fo-squared, sigma(Fo-squared) and status flag 
# 
data_I
_shelx_title ' 1                      R =  New: P-1' 
_shelx_refln_list_code          4 
_shelx_F_calc_maximum       62.40 
_exptl_crystal_F_000       224.00 
_reflns_d_resolution_high  0.7701 
 
loop_ 
 _symmetry_equiv_pos_as_xyz 
 'x, y, z' 
 '-x, -y, -z' 
 
_cell_length_a     4.9905 
_cell_length_b     6.9465 
_cell_length_c    13.9980 
_cell_angle_alpha  94.870 
_cell_angle_beta   95.680 
_cell_angle_gamma 103.990 
 
_shelx_F_squared_multiplier     1.000 
 
loop_ 
 _refln_index_h 
 _refln_index_k 
 _refln_index_l 
 _refln_F_squared_calc 
 _refln_F_squared_meas 
 _refln_F_squared_sigma 
 _refln_observed_status 
   1   0   0      417.67      420.97      4.88 o 
   2   0   0      669.28      632.82      5.12 o 
   3   0   0      298.85      278.78      3.42 o 
   4   0   0      167.13      170.28      3.02 o 
   5   0   0       30.16       31.03      1.89 o 
   6   0   0       26.52       25.52      3.05 o 
  -6   1   0        2.10        3.32      1.95 o 
  -5   1   0        4.93        3.13      0.62 o 
  -4   1   0        5.52        7.30      0.71 o 
  -3   1   0       45.06       34.78      0.92 o 
  -2   1   0     1722.72     1656.42     33.93 o 
  -1   1   0      408.31      458.54      9.94 o 
   0   1   0       34.87       38.20      0.45 o 
   1   1   0      569.25      656.50     17.27 o 
   2   1   0       62.17       67.19      0.95 o 
   3   1   0        1.58        2.38      0.56 o 
   4   1   0       12.86       10.96      0.78 o 
   5   1   0        0.12        3.35      1.05 o 
   6   1   0        0.26       -0.66      1.06 o 
  -6   2   0       38.02       40.62      4.12 o 
  -5   2   0       50.36       49.37      2.28 o 
  -4   2   0      173.52      173.34      2.83 o 
  -3   2   0       39.59       32.64      0.80 o 
  -2   2   0      137.95      120.80      2.26 o 
  -1   2   0     2290.43     2251.62     32.27 o 
   0   2   0     3893.85     3972.04     37.37 o 
   1   2   0       36.06       46.44      0.63 o 
   2   2   0       97.68       90.96      2.23 o 
   3   2   0      142.84      144.48      3.64 o 
   4   2   0       79.72       78.77      3.03 o 
   5   2   0       15.02       16.55      1.79 o 
  -6   3   0        0.02        0.31      1.16 o 
  -5   3   0        0.78        1.21      0.89 o 
  -4   3   0       32.60       36.10      1.96 o 
  -3   3   0        1.18       -0.28      0.52 o 
  -2   3   0      214.77      229.68      3.82 o 
  -1   3   0      461.25      498.46      8.37 o 
   0   3   0       38.55       45.07      0.84 o 
   1   3   0       19.74       17.98      0.85 o 
   2   3   0       56.51       55.46      2.01 o 
   3   3   0      132.22      130.12      3.80 o 
   4   3   0       32.46       32.92      2.17 o 
   5   3   0        3.53        6.16      1.42 o 
  -6   4   0       22.17       21.65      2.07 o 
  -5   4   0       31.91       30.22      2.16 o 
  -4   4   0       97.76       97.95      3.20 o 
  -3   4   0      127.16      131.71      3.41 o 
  -2   4   0      574.64      571.93      8.38 o 
  -1   4   0      669.31      671.36      6.10 o 
   0   4   0      273.70      279.93      3.71 o 
   1   4   0        6.52        9.73      0.51 o 
   2   4   0        7.27        8.37      1.09 o 
   3   4   0       30.44       34.16      2.08 o 
   4   4   0       12.40       10.58      1.60 o 
  -6   5   0        0.63        0.89      1.11 o 
  -5   5   0       52.52       44.97      2.55 o 
  -4   5   0      142.17      145.60      4.48 o 
  -3   5   0      181.21      179.47      4.55 o 
  -2   5   0       67.63       64.22      2.13 o 
  -1   5   0      187.32      181.28      2.70 o 
   0   5   0       65.92       66.89      1.51 o 
   1   5   0       36.96       40.47      1.45 o 
   2   5   0        5.98        8.48      1.29 o 
   3   5   0      122.75      123.87      4.43 o 
   4   5   0        4.36        6.47      2.34 o 
  -5   6   0        1.95        2.79      1.45 o 
  -4   6   0        2.13        5.07      2.51 o 
  -3   6   0        0.48        1.26      0.89 o 
  -2   6   0       36.60       43.78      2.04 o 
  -1   6   0        9.00        6.58      0.62 o 
   0   6   0      120.28      129.05      2.56 o 
   1   6   0       10.46        9.27      1.40 o 
   2   6   0       31.31       33.97      2.15 o 
   3   6   0       15.59       17.22      2.01 o 
  -5   7   0       19.82       18.28      2.20 o 
  -4   7   0       49.27       53.71      2.91 o 
  -3   7   0        8.62       11.67      1.37 o 
  -2   7   0       36.66       35.75      3.71 o 
  -1   7   0      134.68      131.16      2.70 o 
   0   7   0       34.72       38.04      1.53 o 
   1   7   0       58.51       58.29      2.81 o 
   2   7   0       55.31       62.15      3.19 o 
  -4   8   0        6.16        9.14      1.95 o 
  -3   8   0        4.35        6.80      1.81 o 
  -2   8   0       10.78       11.92      1.39 o 
  -1   8   0        0.60        1.42      0.86 o 
   0   8   0       13.15       14.63      1.58 o 
   1   8   0        7.66        3.49      1.31 o 
  -1  -8   1        9.38        9.14      1.54 o 
   0  -8   1       15.15       16.97      1.51 o 
   1  -8   1        5.24        6.00      1.29 o 
   2  -8   1       10.01       10.40      1.35 o 
   3  -8   1       70.93       72.03      3.43 o 
   4  -8   1        9.52       11.56      1.83 o 
  -2  -7   1       32.74       32.71      2.41 o 
  -1  -7   1       11.68       11.81      1.39 o 
   0  -7   1      269.56      259.16      4.58 o 
   1  -7   1        0.30        0.76      0.52 o 
   2  -7   1       41.62       40.71      2.19 o 
   3  -7   1        8.96       11.43      1.47 o 
   4  -7   1       34.09       36.00      2.41 o 
   5  -7   1        7.26        5.84      1.54 o 
  -3  -6   1       32.94       36.50      3.94 o 
  -2  -6   1      138.63      134.90      4.33 o 
  -1  -6   1       52.87       57.64      2.41 o 
   0  -6   1       64.63       65.82      1.71 o 
   1  -6   1       10.02       13.55      0.80 o 
   2  -6   1      224.36      217.34      5.13 o 
   3  -6   1       32.99       34.08      2.97 o 
   4  -6   1       14.11       19.34      2.06 o 
   5  -6   1       16.28       14.31      1.83 o 
  -4  -5   1        4.61        3.72      1.40 o 
  -3  -5   1       16.34       16.53      3.13 o 
  -2  -5   1        6.18        6.25      1.13 o 
  -1  -5   1       34.53       35.32      0.99 o 
   0  -5   1      198.39      195.46      2.97 o 
   1  -5   1       98.58      103.58      1.83 o 
   2  -5   1       72.20       68.94      2.34 o 
   3  -5   1       53.73       51.38      2.57 o 
   4  -5   1       63.33       58.07      2.78 o 
   5  -5   1        4.88        7.67      2.11 o 
   6  -5   1        2.85        4.93      1.40 o 
  -4  -4   1       38.85       39.72      2.52 o 
  -3  -4   1       36.97       42.43      2.23 o 
  -2  -4   1      205.88      213.02      4.95 o 
  -1  -4   1      115.98      127.89      1.84 o 
   0  -4   1       49.70       43.92      0.96 o 
   1  -4   1      193.25      195.58      2.37 o 
   2  -4   1      273.49      246.70      6.07 o 
   3  -4   1      199.86      197.03      4.53 o 
   4  -4   1      143.75      133.26      4.82 o 
   5  -4   1       56.95       58.33      2.93 o 
   6  -4   1       42.63       40.86      2.65 o 
  -5  -3   1        4.32        4.73      2.16 o 
  -4  -3   1       28.38       29.26      2.09 o 
  -3  -3   1       33.90       32.68      1.89 o 
  -2  -3   1        3.65        4.55      0.80 o 
  -1  -3   1      108.97      120.52      1.41 o 
   0  -3   1       96.32      107.58      2.22 o 
   1  -3   1      572.76      605.52      7.73 o 
   2  -3   1      137.10      171.50      3.15 o 
   3  -3   1       13.70       16.48      1.19 o 
   4  -3   1       13.99       14.17      1.37 o 
   5  -3   1       33.89       35.46      2.13 o 
   6  -3   1        0.36       -0.53      0.81 o 
  -5  -2   1       50.56       48.43      2.73 o 
  -4  -2   1      128.40      128.55      3.99 o 
  -3  -2   1      143.14      139.32      3.54 o 
  -2  -2   1       39.89       35.27      1.71 o 
  -1  -2   1       73.73       80.88      2.52 o 
   0  -2   1      606.09      557.70     10.46 o 
   1  -2   1      291.70      277.63      8.71 o 
   2  -2   1      103.95      130.86      2.39 o 
   3  -2   1      465.37      460.24      4.63 o 
   4  -2   1       17.66       15.67      1.25 o 
   5  -2   1       41.91       41.44      2.05 o 
   6  -2   1       31.66       32.84      2.20 o 
  -6  -1   1        9.86       12.38      2.78 o 
  -5  -1   1       18.69       20.22      1.76 o 
  -4  -1   1        0.83        0.97      0.78 o 
  -3  -1   1      102.24      101.69      1.95 o 
  -2  -1   1      359.22      358.26      3.63 o 
  -1  -1   1      788.00      798.99     11.38 o 
   0  -1   1      494.65      431.31      3.55 o 
   1  -1   1     3486.20     3517.98     30.01 o 
   2  -1   1        5.70        9.28      0.38 o 
   3  -1   1        0.24        1.31      0.52 o 
   4  -1   1       31.96       29.14      1.06 o 
   5  -1   1       36.86       32.11      1.28 o 
   6  -1   1        0.60       -0.24      1.41 o 
  -6   0   1       14.98       16.42      1.69 o 
  -5   0   1       28.58       27.06      1.74 o 
  -4   0   1       83.42       82.08      1.86 o 
  -3   0   1       13.06       12.29      4.58 o 
  -2   0   1       12.42       18.36      0.98 o 
  -1   0   1     2031.61     1962.69      8.98 o 
   1   0   1      269.10      263.49      1.98 o 
   2   0   1      956.46      947.25      7.28 o 
   3   0   1      656.54      658.28      7.64 o 
   4   0   1       66.92       64.57      1.66 o 
   5   0   1       51.21       55.86      2.47 o 
   6   0   1       27.06       33.09      3.39 o 
  -6   1   1       10.94       10.69      2.57 o 
  -5   1   1        1.02        0.88      0.46 o 
  -4   1   1       25.27       28.86      1.63 o 
  -3   1   1      418.76      415.31      4.54 o 
  -2   1   1      702.06      704.92     22.60 o 
  -1   1   1      971.89      948.58      7.48 o 
   0   1   1       24.49       16.30      0.50 o 
   2   1   1       51.63       61.18      1.03 o 
   3   1   1      258.66      248.57      3.24 o 
   4   1   1      126.92      111.52      2.21 o 
   5   1   1       20.87       20.85      1.73 o 
  -6   2   1       12.70       14.38      2.78 o 
  -5   2   1       55.44       49.99      2.02 o 
  -4   2   1      109.44      104.89      2.04 o 
  -3   2   1        1.02        5.09      0.41 o 
  -2   2   1      931.99      966.73      8.57 o 
  -1   2   1       16.41       17.25      0.86 o 
   0   2   1      283.76      241.69      3.10 o 
   1   2   1      109.38      118.02      1.36 o 
   2   2   1      150.90      141.49      2.06 o 
   3   2   1       61.95       57.76      2.22 o 
   4   2   1       18.56       18.77      2.88 o 
   5   2   1       19.34       19.11      2.83 o 
  -6   3   1       10.55       10.38      1.48 o 
  -5   3   1       53.26       55.45      2.59 o 
  -4   3   1      155.93      163.14      5.71 o 
  -3   3   1      293.53      312.02      5.68 o 
  -2   3   1       10.65       12.34      0.84 o 
  -1   3   1       22.56       35.83      1.38 o 
   0   3   1       98.69       75.75      1.26 o 
   1   3   1       30.65       33.41      0.86 o 
   2   3   1        9.25        8.86      0.49 o 
   3   3   1      174.21      176.05      4.65 o 
   4   3   1       46.39       47.34      2.87 o 
   5   3   1       12.03       12.07      1.85 o 
  -6   4   1        4.65        4.51      1.37 o 
  -5   4   1       38.44       37.36      2.32 o 
  -4   4   1        9.33        8.43      2.29 o 
  -3   4   1       15.94       16.01      1.31 o 
  -2   4   1      587.14      616.36      8.84 o 
  -1   4   1       86.30       79.45      2.38 o 
   0   4   1       60.34       64.51      1.26 o 
   1   4   1        4.71        6.52      0.82 o 
   2   4   1        5.07        8.04      2.83 o 
   3   4   1       60.67       64.79      2.80 o 
   4   4   1        1.03        1.85      1.03 o 
  -6   5   1        5.47        5.75      1.57 o 
  -5   5   1       77.65       67.21      3.22 o 
  -4   5   1      127.95      133.71      4.22 o 
  -3   5   1      137.36      136.83      3.79 o 
  -2   5   1       99.30      104.68      3.31 o 
  -1   5   1      226.95      220.51      5.18 o 
   0   5   1       75.06       71.24      1.61 o 
   1   5   1      199.30      195.74      7.60 o 
   2   5   1      123.45      128.72      4.68 o 
   3   5   1       64.71       70.14      3.27 o 
   4   5   1       10.87       14.51      1.97 o 
  -5   6   1        2.90        4.16      1.84 o 
  -4   6   1       11.63       12.20      1.55 o 
  -3   6   1        9.67       11.15      1.35 o 
  -2   6   1        3.36        3.93      0.95 o 
  -1   6   1       11.51        9.31      0.67 o 
   0   6   1      137.28      130.65      2.61 o 
   1   6   1       16.60       17.74      1.47 o 
   2   6   1        0.72        0.71      0.76 o 
   3   6   1        4.02        6.14      3.19 o 
  -5   7   1       30.71       31.66      2.62 o 
  -4   7   1       31.92       38.03      2.50 o 
  -3   7   1       15.82       19.22      1.66 o 
  -2   7   1       11.54       12.00      1.28 o 
  -1   7   1       54.21       55.27      1.87 o 
   0   7   1        1.88        2.38      0.58 o 
   1   7   1      206.99      206.51      9.42 o 
   2   7   1       16.56       16.45      1.75 o 
  -4   8   1        0.19       -0.51      1.51 o 
  -3   8   1        1.88        2.58      1.15 o 
  -2   8   1        2.53        3.11      1.11 o 
  -1   8   1       21.86       20.95      1.64 o 
   0   8   1       23.99       21.21      1.69 o 
   1   8   1        0.88        2.75      1.78 o 
  -1  -8   2       30.02       29.20      2.25 o 
   0  -8   2       11.67       12.37      1.30 o 
   1  -8   2       57.25       54.43      3.19 o 
   2  -8   2       31.48       29.62      2.10 o 
   3  -8   2       53.31       57.00      2.98 o 
   4  -8   2       20.53       23.01      2.32 o 
  -2  -7   2        0.64        2.73      1.60 o 
  -1  -7   2        1.64        1.04      0.87 o 
   0  -7   2       16.68       16.55      0.93 o 
   1  -7   2        1.42        2.32      0.61 o 
   2  -7   2       17.79       14.28      1.48 o 
   3  -7   2       12.21       13.31      1.50 o 
   4  -7   2        0.01        1.65      1.08 o 
   5  -7   2        4.23        1.33      1.19 o 
  -3  -6   2       68.40       69.66      3.58 o 
  -2  -6   2      127.03      136.44      5.92 o 
  -1  -6   2      122.38      126.13      4.80 o 
   0  -6   2       60.77       60.43      1.56 o 
   1  -6   2      860.05      842.98     14.33 o 
   2  -6   2       47.90       51.27      3.44 o 
   3  -6   2      174.33      184.33      5.05 o 
   4  -6   2       42.58       33.16      2.21 o 
   5  -6   2       30.62       33.17      3.20 o 
  -4  -5   2        0.67        2.35      1.25 o 
  -3  -5   2        5.38        6.29      1.51 o 
  -2  -5   2        0.20        1.87      1.45 o 
  -1  -5   2       65.44       58.00      3.52 o 
   0  -5   2        2.57        3.13      0.94 o 
   1  -5   2      133.31      138.44      8.03 o 
   2  -5   2       51.59       44.34      1.94 o 
   3  -5   2        3.17        5.38      1.15 o 
   4  -5   2        7.81        6.96      1.53 o 
   5  -5   2        0.49        1.19      0.99 o 
  -4  -4   2       37.93       37.75      2.47 o 
  -3  -4   2      108.77      111.63      3.97 o 
  -2  -4   2       55.40       63.67      2.38 o 
  -1  -4   2        4.13        5.93      0.92 o 
   0  -4   2      366.70      373.81     10.58 o 
   1  -4   2      667.21      658.60      6.05 o 
   2  -4   2        9.43        9.72      0.93 o 
   3  -4   2      211.45      212.77      4.72 o 
   4  -4   2       73.34       79.70      3.04 o 
   5  -4   2       37.31       39.17      2.43 o 
   6  -4   2       17.15       15.58      1.99 o 
  -5  -3   2        1.92        0.65      1.04 o 
  -4  -3   2        0.13        2.61      1.63 o 
  -3  -3   2        5.44        9.60      2.63 o 
  -2  -3   2       10.47       11.79      1.03 o 
  -1  -3   2      224.07      238.33     18.26 o 
   0  -3   2       52.66       66.14      1.03 o 
   1  -3   2      235.74      225.52      2.19 o 
   2  -3   2        0.03        0.59      0.47 o 
   3  -3   2        3.45        4.75      0.90 o 
   4  -3   2      135.81      136.13      3.91 o 
   5  -3   2       68.64       65.68      2.94 o 
   6  -3   2       14.58       13.66      1.63 o 
  -5  -2   2       57.57       51.55      2.68 o 
  -4  -2   2       34.36       36.91      2.11 o 
  -3  -2   2      146.39      145.48      3.62 o 
  -2  -2   2       24.27       21.08      1.07 o 
  -1  -2   2       76.04       68.60      1.83 o 
   0  -2   2     2485.94     2340.30     12.72 o 
   1  -2   2      337.17      329.00      2.39 o 
   2  -2   2        0.66        2.92      1.50 o 
   3  -2   2        8.37        8.78      0.76 o 
   4  -2   2        0.08        1.50      0.95 o 
   5  -2   2        7.81        8.52      1.21 o 
   6  -2   2        8.90       10.76      2.66 o 
  -6  -1   2       23.21       21.86      2.12 o 
  -5  -1   2        3.10        3.57      1.26 o 
  -4  -1   2       55.50       60.91      5.14 o 
  -3  -1   2      400.57      398.35      4.10 o 
  -2  -1   2      655.34      661.90      6.58 o 
  -1  -1   2     1106.63      988.02     13.11 o 
   0  -1   2     1591.05     1633.28     10.65 o 
   1  -1   2      701.18      637.42      6.19 o 
   2  -1   2       33.47       49.20      0.97 o 
   3  -1   2       12.60       13.44      0.87 o 
   4  -1   2      388.73      388.32      9.77 o 
   5  -1   2       20.48       22.22      1.11 o 
   6  -1   2       13.14       14.41      2.71 o 
  -6   0   2        0.59        0.85      1.30 o 
  -5   0   2        7.09        6.04      2.06 o 
  -4   0   2        0.79        3.54      1.72 o 
  -3   0   2       35.46       45.19      1.71 o 
  -2   0   2       74.98      102.49      1.95 o 
  -1   0   2      463.50      475.92      3.13 o 
   2   0   2      195.64      238.01      2.68 o 
   3   0   2      157.31      158.16      2.75 o 
   4   0   2       11.61       12.77      0.83 o 
   5   0   2       24.68       26.38      1.86 o 
   6   0   2       11.44       10.50      2.58 o 
  -6   1   2        3.32        6.18      2.23 o 
  -5   1   2       14.14       16.74      0.95 o 
  -4   1   2      112.86      113.53      2.20 o 
  -3   1   2      487.44      488.94      5.30 o 
  -2   1   2      491.06      453.15      4.01 o 
  -1   1   2     2576.11     2477.04     16.98 o 
   1   1   2      377.05      323.19      2.75 o 
   2   1   2       15.19       18.88      0.68 o 
   3   1   2      736.99      754.72      8.07 o 
   4   1   2      279.62      273.16      4.43 o 
   5   1   2       21.23       22.87      2.04 o 
  -6   2   2        0.70        0.58      1.50 o 
  -5   2   2       16.49       12.63      0.86 o 
  -4   2   2        9.27        9.71      0.66 o 
  -3   2   2        5.30        4.38      0.44 o 
  -2   2   2      112.69      116.05      1.46 o 
  -1   2   2      746.75      790.31      5.42 o 
   0   2   2      386.47      383.75      4.05 o 
   1   2   2      213.63      229.16      2.39 o 
   2   2   2      505.18      534.50      5.36 o 
   3   2   2       39.26       37.53      1.06 o 
   4   2   2        4.10        3.59      1.04 o 
   5   2   2        3.42        4.60      1.13 o 
  -6   3   2       37.25       38.57      2.34 o 
  -5   3   2       52.35       56.05      2.65 o 
  -4   3   2      407.31      420.00     17.88 o 
  -3   3   2      608.07      595.23      6.77 o 
  -2   3   2      104.64       84.81      2.10 o 
  -1   3   2     1748.93     1806.37     12.53 o 
   0   3   2       33.75       43.93      0.90 o 
   1   3   2        0.74        1.94      0.31 o 
   2   3   2        4.59        5.22      0.46 o 
   3   3   2      176.89      182.81      4.81 o 
   4   3   2       48.31       49.32      2.54 o 
   5   3   2        5.92        6.71      1.46 o 
  -6   4   2       13.67       15.86      1.89 o 
  -5   4   2        0.62       -0.91      0.95 o 
  -4   4   2       58.61       55.58      2.53 o 
  -3   4   2       12.22       12.48      1.27 o 
  -2   4   2      135.60      118.36      5.64 o 
  -1   4   2      225.83      238.53      3.11 o 
   0   4   2       74.98       83.61      1.59 o 
   1   4   2        6.60        5.38      0.57 o 
   2   4   2        0.33        0.16      0.72 o 
   3   4   2        0.01       -0.73      0.83 o 
   4   4   2        5.18        5.66      1.46 o 
  -6   5   2       13.91       13.09      1.92 o 
  -5   5   2        5.02        7.08      1.92 o 
  -4   5   2      203.46      196.83      5.47 o 
  -3   5   2       93.60       96.37      3.16 o 
  -2   5   2       97.29      102.66      2.89 o 
  -1   5   2      245.68      253.20     13.93 o 
   0   5   2       25.03       25.98      0.97 o 
   1   5   2       67.49       66.68      1.65 o 
   2   5   2       76.90       81.12      3.02 o 
   3   5   2       32.27       33.45      2.30 o 
   4   5   2       27.60       22.08      2.34 o 
  -5   6   2        1.07        0.55      1.49 o 
  -4   6   2       47.99       41.64      2.40 o 
  -3   6   2        6.65        9.51      1.27 o 
  -2   6   2        3.17        2.29      0.81 o 
  -1   6   2       59.19       54.68      1.72 o 
   0   6   2      175.79      172.28      3.28 o 
   1   6   2        5.87        4.96      0.98 o 
   2   6   2       50.32       50.47      2.55 o 
   3   6   2        9.68       11.64      1.81 o 
  -5   7   2       29.96       37.91      2.87 o 
  -4   7   2       39.40       40.04      3.71 o 
  -3   7   2        4.08        4.24      1.02 o 
  -2   7   2        1.54        2.44      1.08 o 
  -1   7   2        3.56        4.65      0.67 o 
   0   7   2       11.77       12.93      0.96 o 
   1   7   2        4.05        6.47      1.16 o 
   2   7   2       11.66       11.79      1.62 o 
  -4   8   2       12.09       11.47      1.84 o 
  -3   8   2        6.10        5.11      1.30 o 
  -2   8   2       10.48       12.68      1.56 o 
  -1   8   2       27.43       24.96      1.69 o 
   0   8   2       33.01       34.12      2.10 o 
   1   8   2        0.01       -0.98      0.98 o 
  -1  -8   3       25.18       23.16      2.58 o 
   0  -8   3        8.19        7.49      2.00 o 
   1  -8   3       40.87       37.40      2.71 o 
   2  -8   3       21.70       20.38      1.84 o 
   3  -8   3       13.41       12.32      1.67 o 
   4  -8   3       53.19       51.56      3.22 o 
  -2  -7   3       13.29       14.87      1.67 o 
  -1  -7   3       11.12       12.40      1.41 o 
   0  -7   3       18.87       17.12      0.99 o 
   1  -7   3        0.74        1.05      0.79 o 
   2  -7   3       70.50       72.49      2.94 o 
   3  -7   3        0.06        1.12      0.94 o 
   4  -7   3        6.53        9.26      1.55 o 
   5  -7   3        0.08       -0.10      0.99 o 
  -3  -6   3       41.15       43.30      2.86 o 
  -2  -6   3       44.07       44.94      3.21 o 
  -1  -6   3       52.83       58.62      4.06 o 
   0  -6   3      109.26      114.47      6.05 o 
   1  -6   3      274.21      264.96      4.12 o 
   2  -6   3       43.13       39.78      2.00 o 
   3  -6   3      290.58      276.87      6.94 o 
   4  -6   3       75.62       80.31      3.46 o 
   5  -6   3        8.36        8.47      2.25 o 
  -4  -5   3       12.48       10.44      2.27 o 
  -3  -5   3       24.47       29.21      2.16 o 
  -2  -5   3       58.70       59.38      2.53 o 
  -1  -5   3      104.45       85.21     28.85 o 
   0  -5   3      141.96      137.14      2.31 o 
   1  -5   3      135.34      139.64      3.15 o 
   2  -5   3      631.99      649.75     10.73 o 
   3  -5   3        2.94        2.94      0.99 o 
   4  -5   3       42.14       48.90      2.59 o 
   5  -5   3       14.57       12.53      1.71 o 
  -4  -4   3       37.19       38.16      2.44 o 
  -3  -4   3       68.48       70.80      2.88 o 
  -2  -4   3        0.58        0.62      0.74 o 
  -1  -4   3       87.03       89.26      2.90 o 
   0  -4   3        1.08        3.56      0.38 o 
   1  -4   3      132.59      128.66      1.86 o 
   2  -4   3        2.48        4.45      0.77 o 
   3  -4   3      240.47      235.84      5.19 o 
   4  -4   3        3.44        5.80      1.21 o 
   5  -4   3        7.16        7.47      1.43 o 
   6  -4   3        7.21        9.18      1.74 o 
  -5  -3   3        9.13       11.48      1.53 o 
  -4  -3   3       54.57       58.76      2.75 o 
  -3  -3   3       38.75       37.68      2.04 o 
  -2  -3   3       17.20       20.85      1.28 o 
  -1  -3   3       23.52       21.34      0.51 o 
   0  -3   3       13.53       21.82      0.61 o 
   1  -3   3      701.95      676.34      6.12 o 
   2  -3   3       44.52       40.18      1.66 o 
   3  -3   3        1.28        3.15      1.05 o 
   4  -3   3      166.85      165.99      7.55 o 
   5  -3   3       65.32       65.96      2.89 o 
   6  -3   3       33.30       33.35      5.63 o 
  -5  -2   3        0.01        2.04      1.65 o 
  -4  -2   3       83.80       79.52      3.02 o 
  -3  -2   3       23.21       24.49      1.51 o 
  -2  -2   3       25.96       31.86      1.27 o 
  -1  -2   3      181.65      183.54      4.61 o 
   0  -2   3        5.67        6.01      0.41 o 
   1  -2   3      237.50      239.78      2.19 o 
   2  -2   3        2.97        5.46      1.00 o 
   3  -2   3        0.19        0.08      0.62 o 
   4  -2   3        2.22        2.79      0.54 o 
   5  -2   3       17.19       13.27      1.43 o 
   6  -2   3        2.68        3.90      2.10 o 
  -6  -1   3       33.54       31.80      2.56 o 
  -5  -1   3        6.25        6.97      1.33 o 
  -4  -1   3      195.17      189.95      6.13 o 
  -3  -1   3       60.72       55.38      2.36 o 
  -2  -1   3      292.51      259.85      7.32 o 
  -1  -1   3     1290.02     1200.44      7.96 o 
   0  -1   3     1870.61     1940.67     10.96 o 
   1  -1   3     1171.94     1082.57      6.84 o 
   2  -1   3      144.74      135.03      1.80 o 
   3  -1   3      142.69      135.37      2.28 o 
   4  -1   3      226.50      226.28      4.90 o 
   5  -1   3       22.76       23.43      1.23 o 
   6  -1   3       24.03       20.82      3.29 o 
  -6   0   3       27.01       25.77      2.04 o 
  -5   0   3        0.92        3.52      2.21 o 
  -4   0   3        0.60        0.88      0.95 o 
  -3   0   3      392.56      414.84      4.62 o 
  -2   0   3     1034.79     1119.02      8.40 o 
  -1   0   3      355.20      364.26      2.75 o 
   0   0   3      146.78      146.49      7.83 o 
   1   0   3      718.63      781.79      5.40 o 
   2   0   3      198.69      208.59      2.83 o 
   3   0   3       10.94       15.05      0.83 o 
   4   0   3        0.60        0.63      0.50 o 
   5   0   3        8.96        7.65      1.00 o 
   6   0   3        8.26       10.84      2.61 o 
  -6   1   3       34.50       30.83      3.69 o 
  -5   1   3       15.07       14.86      0.92 o 
  -4   1   3       79.74       81.88      1.87 o 
  -3   1   3      110.57      102.98      1.80 o 
  -2   1   3       90.55       74.18      1.17 o 
  -1   1   3     1433.97     1330.75      7.95 o 
   0   1   3     1612.11     1593.83      8.03 o 
   1   1   3       14.03       20.00      0.51 o 
   2   1   3     2271.56     2230.96     16.91 o 
   3   1   3      153.04      144.81      2.92 o 
   4   1   3      265.50      258.68      4.47 o 
   5   1   3       22.69       25.99      2.01 o 
  -6   2   3       37.09       34.11      3.90 o 
  -5   2   3        5.83        5.08      0.88 o 
  -4   2   3       36.13       41.45      1.30 o 
  -3   2   3      280.60      301.40      3.74 o 
  -2   2   3       35.92       36.07      1.06 o 
  -1   2   3      178.30      205.20      3.74 o 
   0   2   3      727.13      738.28      8.84 o 
   1   2   3      464.03      485.91      4.52 o 
   2   2   3      143.44      142.41      2.21 o 
   3   2   3        6.64        5.04      0.75 o 
   4   2   3       65.18       62.61      2.73 o 
   5   2   3        2.59        4.67      1.21 o 
  -6   3   3       27.04       25.94      2.12 o 
  -5   3   3       32.71       28.34      1.85 o 
  -4   3   3      337.76      338.54      7.69 o 
  -3   3   3      358.17      345.79      4.01 o 
  -2   3   3      521.08      590.90      5.43 o 
  -1   3   3      922.72      900.48      7.54 o 
   0   3   3      127.33      112.87      2.11 o 
   1   3   3      151.11      135.67      2.01 o 
   2   3   3      343.41      341.68     13.17 o 
   3   3   3       24.10       24.70      1.69 o 
   4   3   3       46.57       41.94      2.49 o 
   5   3   3        1.23        0.96      1.20 o 
  -6   4   3       16.22       17.02      2.83 o 
  -5   4   3       89.50       89.36      3.86 o 
  -4   4   3      103.13      109.69      3.57 o 
  -3   4   3      253.23      263.31      5.54 o 
  -2   4   3       27.55       25.82      0.93 o 
  -1   4   3        7.63       14.60      0.62 o 
   0   4   3      571.27      613.19      7.71 o 
   1   4   3        1.37        2.30      0.63 o 
   2   4   3        8.25        8.04      0.83 o 
   3   4   3        3.88        3.17      1.01 o 
   4   4   3        5.05        6.55      1.45 o 
  -6   5   3        2.68        2.92      1.40 o 
  -5   5   3        3.68        5.10      1.33 o 
  -4   5   3      115.12      118.00      4.01 o 
  -3   5   3        2.10        5.62      1.06 o 
  -2   5   3       37.72       39.76      1.35 o 
  -1   5   3       94.14       95.40      1.93 o 
   0   5   3       23.78       23.07      0.93 o 
   1   5   3       89.65       84.91      1.97 o 
   2   5   3       89.26       87.71      3.06 o 
   3   5   3       23.79       26.54      2.30 o 
  -5   6   3       27.15       25.96      4.37 o 
  -4   6   3        4.88        7.24      1.41 o 
  -3   6   3       46.15       46.19      3.13 o 
  -2   6   3       12.44       13.20      1.26 o 
  -1   6   3      115.29      111.59      2.84 o 
   0   6   3      163.50      163.04      3.20 o 
   1   6   3       56.07       52.24      2.61 o 
   2   6   3       41.63       43.48      2.32 o 
   3   6   3       15.38       16.63      2.02 o 
  -5   7   3        7.96        9.55      1.79 o 
  -4   7   3       19.00       20.76      1.96 o 
  -3   7   3        0.89       -0.74      0.78 o 
  -2   7   3        1.51        2.99      2.04 o 
  -1   7   3        0.13        0.30      0.49 o 
   0   7   3        0.71        1.09      0.56 o 
   1   7   3        2.19        1.35      1.00 o 
   2   7   3       24.99       24.17      3.71 o 
  -4   8   3       33.14       40.45      2.82 o 
  -3   8   3       22.18       24.20      2.07 o 
  -2   8   3       22.90       26.58      2.02 o 
  -1   8   3       29.17       30.31      2.35 o 
   0   8   3       28.56       29.81      1.91 o 
  -1  -8   4        8.95        8.41      1.48 o 
   0  -8   4        2.70        4.32      1.78 o 
   1  -8   4       25.51       23.61      2.24 o 
   2  -8   4        1.42        0.30      0.80 o 
   3  -8   4        9.12        6.99      1.64 o 
   4  -8   4       15.39       19.13      2.15 o 
  -2  -7   4       43.42       43.32      2.65 o 
  -1  -7   4       45.46       44.11      2.37 o 
   0  -7   4       54.79       54.21      2.22 o 
   1  -7   4       67.76       65.14      2.58 o 
   2  -7   4      114.91      114.16      3.87 o 
   3  -7   4       12.50       16.51      1.68 o 
   4  -7   4        6.35        7.50      1.47 o 
  -3  -6   4        1.04       -0.57      0.99 o 
  -2  -6   4        5.58        8.91      1.29 o 
  -1  -6   4        1.74        3.87      1.10 o 
   0  -6   4       21.96       22.03      0.94 o 
   1  -6   4       14.31       12.39      0.76 o 
   2  -6   4      196.27      207.16      5.26 o 
   3  -6   4       11.83       14.49      1.55 o 
   4  -6   4       61.04       62.13      3.12 o 
   5  -6   4        0.24        0.45      1.00 o 
  -4  -5   4       30.15       29.94      2.84 o 
  -3  -5   4       69.12       71.21      6.55 o 
  -2  -5   4      120.34      120.76      4.52 o 
  -1  -5   4      107.95      105.01      2.98 o 
   0  -5   4      354.27      360.01      5.50 o 
   1  -5   4      490.90      478.41      5.74 o 
   2  -5   4      411.73      415.35      7.74 o 
   3  -5   4        0.04       -0.23      0.70 o 
   4  -5   4      201.93      200.51      5.76 o 
   5  -5   4       40.84       42.03      2.80 o 
  -4  -4   4        7.52        7.89      1.99 o 
  -3  -4   4       11.16       10.31      1.41 o 
  -2  -4   4        0.10        0.19      0.66 o 
  -1  -4   4        5.40        5.62      0.93 o 
   0  -4   4        4.47        3.63      0.41 o 
   1  -4   4       63.08       69.28      1.32 o 
   2  -4   4       45.30       49.59      1.40 o 
   3  -4   4       49.73       47.39      2.14 o 
   4  -4   4        5.94        6.01      1.22 o 
   5  -4   4       13.61       15.35      1.80 o 
   6  -4   4        0.53        1.20      1.21 o 
  -5  -3   4       22.20       23.36      2.26 o 
  -4  -3   4       57.24       59.30      2.83 o 
  -3  -3   4      196.14      192.91      5.16 o 
  -2  -3   4      112.95      109.03      5.22 o 
  -1  -3   4       31.82       23.61      0.57 o 
   0  -3   4      964.32      993.69      8.30 o 
   1  -3   4        0.67        0.68      0.30 o 
   2  -3   4        0.25        0.38      0.29 o 
   3  -3   4       20.43       20.44      0.77 o 
   4  -3   4      159.32      167.59      4.74 o 
   5  -3   4       35.05       34.03      2.27 o 
   6  -3   4       26.70       23.08      2.49 o 
  -5  -2   4        5.96        6.03      1.35 o 
  -4  -2   4       47.96       45.81      2.32 o 
  -3  -2   4       88.93       94.54      2.84 o 
  -2  -2   4        6.11        5.99      0.78 o 
  -1  -2   4      237.62      240.06      2.38 o 
   0  -2   4      142.88      160.84      1.84 o 
   1  -2   4      837.59      888.42     10.28 o 
   2  -2   4       37.13       36.38      1.67 o 
   3  -2   4       11.08        8.74      0.57 o 
   4  -2   4       27.86       26.44      1.22 o 
   5  -2   4       44.83       39.60      2.26 o 
   6  -2   4        0.05        0.93      1.68 o 
  -6  -1   4       39.62       39.61      2.88 o 
  -5  -1   4        8.98       11.07      1.37 o 
  -4  -1   4       15.39       15.12      1.38 o 
  -3  -1   4      215.85      195.16      7.32 o 
  -2  -1   4      138.02      129.14      1.87 o 
  -1  -1   4      534.23      476.69      5.65 o 
   0  -1   4     1361.95     1340.54      8.06 o 
   1  -1   4       20.82       26.95      0.76 o 
   2  -1   4        1.62        0.48      0.27 o 
   3  -1   4       80.20       74.31      1.65 o 
   4  -1   4       86.50       83.78      2.59 o 
   5  -1   4       64.06       61.43      3.07 o 
   6  -1   4        5.59        7.91      2.44 o 
  -6   0   4        2.81        2.41      1.08 o 
  -5   0   4        1.31        1.33      0.83 o 
  -4   0   4        1.91        2.67      0.47 o 
  -3   0   4      819.93      861.50      8.44 o 
  -2   0   4       78.19       64.17      1.26 o 
  -1   0   4       18.81       18.42      0.46 o 
   0   0   4      752.43      683.96      6.26 o 
   1   0   4      978.11     1004.59      7.04 o 
   2   0   4      108.41      107.59      2.49 o 
   3   0   4      365.66      382.96      5.19 o 
   4   0   4       79.48       78.06      2.15 o 
   5   0   4       22.51       22.38      1.23 o 
  -6   1   4       57.27       49.99      4.58 o 
  -5   1   4       20.26       18.75      1.44 o 
  -4   1   4       85.25       84.32      1.99 o 
  -3   1   4       42.38       36.22      0.99 o 
  -2   1   4       24.59       30.99      1.61 o 
  -1   1   4       84.25       69.39      0.96 o 
   0   1   4        4.89        7.02      0.17 o 
   1   1   4       88.21      102.00      1.34 o 
   2   1   4        0.32       -0.36      0.36 o 
   3   1   4       46.01       44.58      1.51 o 
   4   1   4      164.61      156.65      3.20 o 
   5   1   4       21.43       21.72      3.20 o 
  -6   2   4        4.23        8.68      2.42 o 
  -5   2   4       31.94       31.45      2.18 o 
  -4   2   4      166.16      172.03      3.04 o 
  -3   2   4      298.87      304.07      6.36 o 
  -2   2   4        7.82        5.18      0.40 o 
  -1   2   4       11.01       14.51      1.17 o 
   0   2   4      502.29      459.83      3.92 o 
   1   2   4      402.92      400.84      4.10 o 
   2   2   4        8.51       10.54      0.63 o 
   3   2   4      663.01      658.57      8.39 o 
   4   2   4       15.47       17.13      1.49 o 
   5   2   4       17.03       19.03      1.86 o 
  -6   3   4        2.22        1.47      1.04 o 
  -5   3   4        0.01        0.34      0.69 o 
  -4   3   4      128.65      115.46      2.34 o 
  -3   3   4      111.86      104.58      2.34 o 
  -2   3   4      141.70      158.69      3.32 o 
  -1   3   4      245.32      242.49      4.18 o 
   0   3   4      193.01      211.61      2.74 o 
   1   3   4       54.95       65.56      1.33 o 
   2   3   4       56.24       54.61      1.78 o 
   3   3   4       15.10       14.68      0.91 o 
   4   3   4       31.76       29.29      2.14 o 
  -6   4   4       24.33       26.64      2.17 o 
  -5   4   4      110.23      103.45      3.88 o 
  -4   4   4      162.43      163.54      4.48 o 
  -3   4   4      416.64      399.55     16.82 o 
  -2   4   4       77.81       75.29      1.46 o 
  -1   4   4      232.28      240.07      3.23 o 
   0   4   4      409.45      405.19      5.04 o 
   1   4   4       42.54       40.46      1.30 o 
   2   4   4      109.98      103.60      3.14 o 
   3   4   4       81.72       81.12      3.26 o 
   4   4   4        1.52        1.70      1.11 o 
  -5   5   4        4.34        4.41      1.29 o 
  -4   5   4       15.28       12.66      1.54 o 
  -3   5   4        3.04        2.73      0.88 o 
  -2   5   4        2.03        2.75      0.84 o 
  -1   5   4        0.69        0.15      0.49 o 
   0   5   4        0.12        1.82      0.65 o 
   1   5   4       15.81       16.99      1.24 o 
   2   5   4       42.49       43.13      2.27 o 
   3   5   4        1.77        1.75      1.02 o 
  -5   6   4       38.48       36.72      2.90 o 
  -4   6   4       12.37       14.97      1.56 o 
  -3   6   4       70.04       73.67      2.86 o 
  -2   6   4        0.04        1.13      0.46 o 
  -1   6   4       70.21       70.76      1.86 o 
   0   6   4       98.50       95.09      2.28 o 
   1   6   4       45.05       40.89      1.55 o 
   2   6   4       35.07       31.78      2.13 o 
   3   6   4       29.61       29.94      2.44 o 
  -4   7   4        0.07        0.38      1.08 o 
  -3   7   4        4.03        5.17      1.04 o 
  -2   7   4        5.85        4.22      1.00 o 
  -1   7   4        8.38        8.56      0.85 o 
   0   7   4       18.49       17.00      1.13 o 
   1   7   4        2.35        1.37      0.93 o 
   2   7   4        1.18        2.80      1.68 o 
  -3   8   4       24.49       24.38      3.60 o 
  -2   8   4       12.47       16.08      1.58 o 
  -1   8   4       35.22       38.24      6.81 o 
   0   8   4       16.00       16.99      2.51 o 
  -1  -8   5        0.03       -0.28      0.84 o 
   0  -8   5        0.76        0.17      1.17 o 
   1  -8   5        1.11        2.02      1.00 o 
   2  -8   5        0.18        0.15      0.74 o 
   3  -8   5        0.02        1.01      2.33 o 
  -2  -7   5       13.88       13.83      1.74 o 
  -1  -7   5       50.67       52.44      4.67 o 
   0  -7   5       68.05       68.79      2.52 o 
   1  -7   5       99.03       93.08      3.08 o 
   2  -7   5      121.02      119.30      3.85 o 
   3  -7   5       35.07       38.26      2.36 o 
   4  -7   5       21.05       20.90      2.02 o 
  -3  -6   5        2.16        4.24      2.19 o 
  -2  -6   5       17.06       15.72      1.67 o 
  -1  -6   5       47.09       45.40      2.22 o 
   0  -6   5       42.78       38.14      1.24 o 
   1  -6   5       13.16       16.90      0.86 o 
   2  -6   5        0.08       -0.26      0.77 o 
   3  -6   5        4.95        5.75      1.18 o 
   4  -6   5       13.73       10.89      3.30 o 
   5  -6   5        0.85        1.60      1.23 o 
  -4  -5   5       31.63       31.01      2.59 o 
  -3  -5   5       49.33       49.47      2.71 o 
  -2  -5   5       37.25       39.41      2.21 o 
  -1  -5   5       89.30       91.28      3.53 o 
   0  -5   5      308.08      314.13      4.41 o 
   1  -5   5      496.00      486.82      6.03 o 
   2  -5   5      114.35      117.62      3.41 o 
   3  -5   5      297.17      304.68      6.89 o 
   4  -5   5       32.66       38.41      2.36 o 
   5  -5   5       72.17       68.31      4.50 o 
  -4  -4   5        3.27        3.56      1.46 o 
  -3  -4   5       17.99       21.26      2.45 o 
  -2  -4   5      107.24      105.67      3.30 o 
  -1  -4   5       83.87       81.31      2.00 o 
   0  -4   5        6.38        3.49      0.47 o 
   1  -4   5       92.15       99.13      1.69 o 
   2  -4   5       10.28        8.53      0.46 o 
   3  -4   5       88.95       91.36      3.02 o 
   4  -4   5        2.04        1.97      1.05 o 
   5  -4   5      101.15      100.21      4.25 o 
  -5  -3   5       22.31       24.08      2.49 o 
  -4  -3   5       54.98       55.86      2.98 o 
  -3  -3   5      196.21      190.36      4.89 o 
  -2  -3   5      125.87      124.73      3.47 o 
  -1  -3   5      361.17      377.64      4.02 o 
   0  -3   5     1019.15     1046.16      9.02 o 
   1  -3   5       70.18       58.94      1.15 o 
   2  -3   5       58.58       62.86      1.44 o 
   3  -3   5       32.63       37.34      1.07 o 
   4  -3   5        2.70        4.57      1.10 o 
   5  -3   5       35.46       38.83      2.45 o 
   6  -3   5        6.02        2.43      2.02 o 
  -5  -2   5       26.38       27.13      2.15 o 
  -4  -2   5       31.33       34.71      3.19 o 
  -3  -2   5      129.05      132.66      3.55 o 
  -2  -2   5      334.78      332.26      5.89 o 
  -1  -2   5        3.67        2.93      0.33 o 
   0  -2   5       25.80       40.07      1.27 o 
   1  -2   5      190.92      192.05      2.23 o 
   2  -2   5       86.81       93.51      1.53 o 
   3  -2   5       21.58       22.30      0.89 o 
   4  -2   5       33.86       31.44      2.29 o 
   5  -2   5       49.06       48.08      2.96 o 
   6  -2   5        2.36        4.62      2.16 o 
  -6  -1   5        3.00        4.88      1.59 o 
  -5  -1   5        3.29        4.79      2.04 o 
  -4  -1   5        8.31        8.77      1.21 o 
  -3  -1   5      346.93      370.26     15.52 o 
  -2  -1   5      120.49      151.81      2.96 o 
  -1  -1   5      866.09      887.04      6.78 o 
   0  -1   5     1279.50     1299.74      8.47 o 
   1  -1   5        9.90       11.75      0.46 o 
   2  -1   5      145.45      141.45      5.04 o 
   3  -1   5       27.63       23.72      1.01 o 
   4  -1   5       42.94       44.71      1.49 o 
   5  -1   5       15.86       16.75      1.15 o 
  -6   0   5        2.43        2.88      1.20 o 
  -5   0   5       65.23       66.71      2.79 o 
  -4   0   5       38.84       38.20      1.21 o 
  -3   0   5      221.07      216.16      3.04 o 
  -2   0   5      277.16      256.33      3.96 o 
  -1   0   5      178.90      187.27      2.09 o 
   0   0   5      739.88      647.81      4.62 o 
   1   0   5      670.86      647.42      8.43 o 
   2   0   5      175.91      178.15      2.47 o 
   3   0   5      345.72      349.35      5.11 o 
   4   0   5      109.00      111.87      3.22 o 
   5   0   5       15.58       15.82      1.24 o 
  -6   1   5        7.07        9.36      2.47 o 
  -5   1   5        8.78        8.27      0.77 o 
  -4   1   5       38.75       38.34      1.29 o 
  -3   1   5        3.08        3.45      0.46 o 
  -2   1   5      242.29      258.39      3.08 o 
  -1   1   5      206.14      218.88      2.17 o 
   0   1   5       26.20       30.57      1.24 o 
   1   1   5      513.59      528.74      4.62 o 
   2   1   5      113.23      122.80      2.35 o 
   3   1   5      149.81      135.27      3.08 o 
   4   1   5        2.83        3.58      0.67 o 
   5   1   5        2.42        2.27      1.11 o 
  -6   2   5        7.21        9.24      2.24 o 
  -5   2   5      242.20      243.52      4.48 o 
  -4   2   5       24.99       26.34      1.85 o 
  -3   2   5      478.72      481.89      5.68 o 
  -2   2   5      114.27      105.73      1.64 o 
  -1   2   5       21.13       17.49      1.68 o 
   0   2   5      349.24      321.00      3.07 o 
   1   2   5      211.14      218.98      2.94 o 
   2   2   5      191.79      186.56      2.93 o 
   3   2   5      213.11      208.26      3.74 o 
   4   2   5        5.04        6.33      2.79 o 
   5   2   5       28.13       27.02      2.24 o 
  -6   3   5       13.89       15.59      1.62 o 
  -5   3   5        1.63        0.21      1.09 o 
  -4   3   5        0.80        1.50      0.53 o 
  -3   3   5        8.56        9.36      0.69 o 
  -2   3   5       12.86       12.17      0.58 o 
  -1   3   5      104.17      110.66      1.69 o 
   0   3   5        7.61        8.09      0.64 o 
   1   3   5       38.06       42.36      1.13 o 
   2   3   5       33.70       28.21      1.20 o 
   3   3   5       58.94       49.21      1.55 o 
   4   3   5       36.70       38.58      5.20 o 
  -6   4   5       14.33       14.04      1.71 o 
  -5   4   5       76.49       71.40      3.14 o 
  -4   4   5      162.84      156.81      4.43 o 
  -3   4   5      213.77      211.49      3.30 o 
  -2   4   5      198.48      199.11      2.95 o 
  -1   4   5      378.17      383.24      4.73 o 
   0   4   5      314.70      297.71      5.78 o 
   1   4   5      382.31      389.98      5.77 o 
   2   4   5       48.16       43.80      1.48 o 
   3   4   5       53.85       59.31      2.77 o 
   4   4   5        0.82        1.52      1.08 o 
  -5   5   5        4.48        5.09      1.38 o 
  -4   5   5       48.25       46.75      2.44 o 
  -3   5   5        1.21        0.66      0.73 o 
  -2   5   5       97.92       85.78      3.60 o 
  -1   5   5       34.30       34.46      1.22 o 
   0   5   5       86.07       78.79      1.92 o 
   1   5   5       16.76       15.47      1.28 o 
   2   5   5       15.49       15.02      1.62 o 
   3   5   5        3.99        4.36      1.38 o 
  -5   6   5       48.22       47.20      2.94 o 
  -4   6   5       44.09       41.24      2.45 o 
  -3   6   5        3.51        2.28      1.01 o 
  -2   6   5       22.50       20.63      1.08 o 
  -1   6   5       36.04       37.73      1.41 o 
   0   6   5       40.44       38.15      1.76 o 
   1   6   5       37.24       32.87      3.37 o 
   2   6   5        6.26        9.04      1.27 o 
  -4   7   5        9.68        9.57      1.54 o 
  -3   7   5        0.13        0.04      0.78 o 
  -2   7   5       45.07       36.89      1.99 o 
  -1   7   5        3.73        4.18      0.99 o 
   0   7   5       17.61       16.61      1.11 o 
   1   7   5        4.16        2.21      1.41 o 
  -3   8   5       11.40       13.52      1.66 o 
  -2   8   5       25.21       22.04      1.84 o 
  -1   8   5       13.20       13.70      1.56 o 
  -1  -8   6        0.03        0.86      0.90 o 
   0  -8   6        1.85        1.33      1.47 o 
   2  -8   6        0.63        2.73      2.03 o 
   3  -8   6       18.74       17.83      1.85 o 
  -2  -7   6       11.47       11.65      1.73 o 
  -1  -7   6       23.10       22.64      1.86 o 
   0  -7   6       26.87       25.81      1.69 o 
   1  -7   6       67.90       65.30      2.55 o 
   2  -7   6       42.56       38.78      2.30 o 
   3  -7   6       31.92       33.47      2.29 o 
   4  -7   6       15.23       16.83      3.31 o 
  -3  -6   6        8.92        8.28      1.64 o 
  -2  -6   6      106.08      107.83      5.93 o 
  -1  -6   6       41.98       40.58      2.45 o 
   0  -6   6      125.46      119.54      2.53 o 
   1  -6   6      117.09      118.72      2.49 o 
   2  -6   6       77.47       70.96      2.78 o 
   3  -6   6       16.84       17.85      1.63 o 
   4  -6   6       19.32       18.93      1.88 o 
   5  -6   6       12.39       13.60      2.08 o 
  -4  -5   6        4.31        5.92      1.58 o 
  -3  -5   6       29.56       28.85      2.27 o 
  -2  -5   6        1.62        2.54      1.04 o 
  -1  -5   6        3.75        5.19      1.02 o 
   0  -5   6       59.88       66.23      1.64 o 
   1  -5   6       74.82       72.38      1.62 o 
   2  -5   6       48.97       44.09      2.80 o 
   3  -5   6       64.25       64.86      2.73 o 
   4  -5   6        1.01        1.34      1.00 o 
   5  -5   6       55.71       47.58      4.74 o 
  -4  -4   6        5.64        7.95      1.43 o 
  -3  -4   6      119.27      124.21      4.08 o 
  -2  -4   6      162.44      159.66      4.26 o 
  -1  -4   6       95.70       94.18      1.75 o 
   0  -4   6      167.43      166.17      2.62 o 
   1  -4   6      218.84      220.90      3.65 o 
   2  -4   6       83.73       71.02      1.47 o 
   3  -4   6       18.33       16.26      1.45 o 
   4  -4   6      216.54      229.74      6.26 o 
   5  -4   6       37.62       41.01      2.68 o 
  -5  -3   6        7.28        8.36      1.68 o 
  -4  -3   6        0.54        0.82      0.96 o 
  -3  -3   6       80.42       85.42      3.06 o 
  -2  -3   6       20.46       21.77      1.40 o 
  -1  -3   6      110.70      118.78      4.05 o 
   0  -3   6      376.70      383.31      4.35 o 
   1  -3   6      228.31      263.49      3.31 o 
   2  -3   6       21.52       21.35      1.18 o 
   3  -3   6        9.62       10.06      0.80 o 
   4  -3   6        8.63       11.34      1.47 o 
   5  -3   6       33.61       38.01      2.78 o 
  -5  -2   6       25.11       26.09      2.17 o 
  -4  -2   6       72.02       74.59      3.65 o 
  -3  -2   6      210.73      214.36      4.97 o 
  -2  -2   6      697.94      766.57     38.69 o 
  -1  -2   6       81.90       71.27      1.39 o 
   0  -2   6      247.54      227.72      4.49 o 
   1  -2   6      239.27      231.25      2.73 o 
   2  -2   6       59.84       65.38      1.33 o 
   3  -2   6      156.46      161.13      5.87 o 
   4  -2   6      113.27      112.65      2.75 o 
   5  -2   6       15.96       15.42      1.72 o 
  -5  -1   6        0.02        0.12      0.76 o 
  -4  -1   6        0.11        0.22      0.62 o 
  -3  -1   6       33.03       35.97      1.58 o 
  -2  -1   6       17.66       17.13      0.66 o 
  -1  -1   6      132.74      143.96      1.82 o 
   0  -1   6      159.01      164.46      1.80 o 
   1  -1   6       25.82       24.08      0.64 o 
   2  -1   6      174.79      190.14      5.28 o 
   3  -1   6       29.37       28.17      1.12 o 
   4  -1   6        1.13        1.65      0.63 o 
   5  -1   6        1.96        2.93      0.77 o 
  -6   0   6       19.69       19.68      1.94 o 
  -5   0   6        3.78        4.81      1.07 o 
  -4   0   6       49.90       53.19      1.48 o 
  -3   0   6       66.50       61.95      1.42 o 
  -2   0   6      693.52      744.42      7.02 o 
  -1   0   6      448.11      542.45      4.51 o 
   0   0   6      354.36      326.94      4.43 o 
   1   0   6      279.85      254.43      3.64 o 
   2   0   6       69.92       67.08      1.41 o 
   3   0   6      409.06      412.17      6.00 o 
   4   0   6      118.64      119.53      2.89 o 
   5   0   6       15.70       12.99      1.22 o 
  -6   1   6       19.53       19.69      2.86 o 
  -5   1   6       33.92       31.75      2.68 o 
  -4   1   6      116.70      119.81      3.23 o 
  -3   1   6       10.05        9.82      0.66 o 
  -2   1   6       22.07       17.81      0.71 o 
  -1   1   6        0.01        1.10      0.24 o 
   0   1   6      633.93      657.52      7.89 o 
   1   1   6     1024.92     1009.61      7.83 o 
   2   1   6      158.23      164.43      3.00 o 
   3   1   6        8.14        6.96      0.82 o 
   4   1   6       36.65       37.83      1.52 o 
   5   1   6        0.21       -0.01      0.69 o 
  -6   2   6       20.14       19.20      3.14 o 
  -5   2   6        3.04        4.35      0.72 o 
  -4   2   6      163.87      156.27      3.04 o 
  -3   2   6      283.50      276.28      3.96 o 
  -2   2   6       14.85       16.61      0.79 o 
  -1   2   6       10.85       14.14      0.57 o 
   0   2   6      172.83      163.56      1.88 o 
   1   2   6       63.99       64.45      1.89 o 
   2   2   6       97.19       94.14      1.92 o 
   3   2   6       43.07       39.94      1.46 o 
   4   2   6       82.65       68.69      3.01 o 
   5   2   6        0.01       -1.36      1.65 o 
  -6   3   6       29.86       28.61      2.24 o 
  -5   3   6        2.39        3.13      1.06 o 
  -4   3   6      408.82      433.97      6.38 o 
  -3   3   6        6.31        6.39      1.26 o 
  -2   3   6       94.18       92.24      1.95 o 
  -1   3   6      126.00      115.54      1.77 o 
   0   3   6      343.00      334.01      6.11 o 
   1   3   6      105.68      107.64      3.60 o 
   2   3   6        8.08       13.79      1.54 o 
   3   3   6        4.49        3.83      0.78 o 
   4   3   6       30.51       32.17      2.26 o 
  -6   4   6        2.05        1.72      1.12 o 
  -5   4   6       18.17       15.81      2.04 o 
  -4   4   6       87.81       86.42      3.80 o 
  -3   4   6       16.68       17.66      1.03 o 
  -2   4   6       37.88       40.98      1.17 o 
  -1   4   6      124.81      120.44      2.17 o 
   0   4   6      259.96      247.30      3.71 o 
   1   4   6      130.79      124.96      2.53 o 
   2   4   6       49.62       45.25      1.92 o 
   3   4   6       44.06       41.51      3.00 o 
   4   4   6       11.15        9.06      2.48 o 
  -5   5   6       19.81       20.92      1.90 o 
  -4   5   6       60.90       60.94      2.77 o 
  -3   5   6       95.93      104.27      5.43 o 
  -2   5   6       87.05       85.12      1.93 o 
  -1   5   6      224.26      219.67      3.70 o 
   0   5   6      240.13      227.91      3.93 o 
   1   5   6       27.13       26.88      1.98 o 
   2   5   6       41.50       39.24      2.00 o 
   3   5   6        7.70        5.99      2.17 o 
  -5   6   6       20.63       25.67      2.41 o 
  -4   6   6        7.42        9.37      1.46 o 
  -3   6   6       10.25        6.06      1.17 o 
  -2   6   6       38.92       40.00      1.37 o 
  -1   6   6        1.37        1.12      0.53 o 
   0   6   6       12.44       13.01      1.02 o 
   1   6   6        3.79        2.82      0.62 o 
   2   6   6        1.24       -1.23      1.54 o 
  -4   7   6       56.75       65.13      3.38 o 
  -3   7   6       21.71       22.38      1.88 o 
  -2   7   6        5.66        7.17      1.17 o 
  -1   7   6       41.12       37.72      1.64 o 
   0   7   6       18.15       17.04      1.33 o 
   1   7   6        5.44        4.11      1.66 o 
  -3   8   6        0.06       -0.01      0.73 o 
  -2   8   6       12.96       11.49      1.41 o 
  -1   8   6        0.39        0.40      1.04 o 
   0  -8   7       12.10       13.65      2.46 o 
   1  -8   7       11.90       16.03      2.56 o 
   2  -8   7       15.31       15.12      1.80 o 
   3  -8   7        6.97        7.53      1.43 o 
  -2  -7   7       18.27       16.96      1.97 o 
  -1  -7   7        5.04        3.72      1.09 o 
   0  -7   7       18.51       18.04      1.39 o 
   1  -7   7       17.53       16.60      2.03 o 
   2  -7   7        2.94        4.78      1.08 o 
   3  -7   7       31.30       34.34      2.31 o 
   4  -7   7        0.05       -0.29      0.95 o 
  -3  -6   7        7.54        9.88      1.75 o 
  -2  -6   7       56.90       57.45      5.21 o 
  -1  -6   7       44.95       46.65      2.35 o 
   0  -6   7      150.31      145.33      3.47 o 
   1  -6   7      152.26      152.25      5.03 o 
   2  -6   7       98.17       97.44      3.86 o 
   3  -6   7       45.39       41.99      2.27 o 
   4  -6   7       54.61       55.53      3.12 o 
  -4  -5   7        0.17       75.37     44.88 o 
  -3  -5   7        7.67        7.14      1.71 o 
  -2  -5   7       10.00        9.47      1.38 o 
  -1  -5   7       66.21       59.51      2.75 o 
   0  -5   7        4.90        4.33      0.63 o 
   1  -5   7        1.28        1.26      0.44 o 
   2  -5   7        1.74        1.54      0.44 o 
   3  -5   7        5.53        5.29      1.07 o 
   4  -5   7        2.90        2.47      1.12 o 
   5  -5   7        0.02        0.83      1.38 o 
  -4  -4   7      125.39      120.91      4.75 o 
  -3  -4   7        5.41        4.33      1.23 o 
  -2  -4   7      241.06      244.00      5.77 o 
  -1  -4   7      138.16      142.71      3.50 o 
   0  -4   7      251.06      249.56      3.81 o 
   1  -4   7      201.20      209.35      3.18 o 
   2  -4   7       56.63       58.08      1.56 o 
   3  -4   7       60.66       62.87      2.55 o 
   4  -4   7      178.85      186.99      8.88 o 
   5  -4   7       11.34       13.03      1.82 o 
  -5  -3   7        3.83        3.71      1.46 o 
  -4  -3   7        0.44        1.47      0.94 o 
  -3  -3   7        3.70        4.99      1.13 o 
  -2  -3   7       66.75       59.97      2.47 o 
  -1  -3   7       18.91       19.18      0.78 o 
   0  -3   7      227.91      243.28      3.22 o 
   1  -3   7        9.23       11.68      0.91 o 
   2  -3   7       37.73       38.60      1.07 o 
   3  -3   7        0.01        0.32      0.35 o 
   4  -3   7        0.01        2.28      1.06 o 
   5  -3   7       14.33       13.94      1.72 o 
  -5  -2   7       30.30       29.48      2.35 o 
  -4  -2   7      124.75      125.16      4.13 o 
  -3  -2   7      198.20      197.04      4.71 o 
  -2  -2   7      544.88      542.62      6.18 o 
  -1  -2   7      401.42      403.12      4.55 o 
   0  -2   7      481.42      484.84      4.98 o 
   1  -2   7      151.49      140.42      2.01 o 
   2  -2   7      113.52      122.09      2.11 o 
   3  -2   7       44.33       46.85      2.48 o 
   4  -2   7      111.10      116.25      2.81 o 
   5  -2   7        1.89        4.10      1.07 o 
  -5  -1   7        2.82        3.92      1.18 o 
  -4  -1   7        9.71       10.85      1.31 o 
  -3  -1   7       83.92       86.58      1.81 o 
  -2  -1   7        5.45        8.52      1.28 o 
  -1  -1   7       45.44       50.28      1.02 o 
   0  -1   7       95.08      109.33      1.43 o 
   1  -1   7      139.83      143.78      1.97 o 
   2  -1   7      167.55      174.49      4.91 o 
   3  -1   7       31.15       27.77      1.29 o 
   4  -1   7       29.59       30.00      1.82 o 
   5  -1   7        2.52        2.70      0.75 o 
  -6   0   7       13.87       17.24      3.14 o 
  -5   0   7        4.46        5.13      1.24 o 
  -4   0   7      158.25      160.57      3.01 o 
  -3   0   7      116.01      119.39      2.92 o 
  -2   0   7        0.34       -0.03      0.25 o 
  -1   0   7       10.60       12.15      0.45 o 
   0   0   7       91.03       90.56      2.09 o 
   1   0   7        0.46        0.09      0.18 o 
   2   0   7       46.41       47.76      1.26 o 
   3   0   7       80.66       78.28      2.07 o 
   4   0   7       63.14       64.48      2.05 o 
   5   0   7        2.12        2.64      1.15 o 
  -6   1   7       19.88       24.08      3.30 o 
  -5   1   7       20.48       20.33      1.47 o 
  -4   1   7        5.15        6.52      1.08 o 
  -3   1   7        4.98        5.84      0.57 o 
  -2   1   7       91.84       97.56      1.66 o 
  -1   1   7      178.04      186.53      2.89 o 
   0   1   7        0.64        1.73      0.58 o 
   1   1   7      504.68      506.25      4.62 o 
   2   1   7      134.83      140.34      3.72 o 
   3   1   7       32.89       36.29      1.52 o 
   4   1   7       39.10       40.02      1.70 o 
   5   1   7       15.31       12.70      2.23 o 
  -6   2   7        2.45        0.25      1.39 o 
  -5   2   7        1.02        1.37      0.56 o 
  -4   2   7      514.66      516.15      8.19 o 
  -3   2   7       68.36       70.56      1.71 o 
  -2   2   7       23.98       26.87      0.99 o 
  -1   2   7        0.01        0.23      0.22 o 
   0   2   7        4.57        3.68      0.24 o 
   1   2   7       15.46       16.84      1.32 o 
   2   2   7        6.97        7.46      1.06 o 
   3   2   7       25.55       24.12      1.15 o 
   4   2   7        2.12        0.48      0.76 o 
  -6   3   7       52.46       53.06      4.75 o 
  -5   3   7       49.46       48.24      2.45 o 
  -4   3   7       52.69       48.03      1.75 o 
  -3   3   7       73.72       72.22      2.74 o 
  -2   3   7      156.91      157.48      2.61 o 
  -1   3   7      152.54      151.03      2.20 o 
   0   3   7      271.85      266.19      3.39 o 
   1   3   7      174.13      180.21      2.93 o 
   2   3   7       23.65       27.13      1.18 o 
   3   3   7       19.48       20.53      1.12 o 
   4   3   7        5.03        6.93      2.22 o 
  -5   4   7        3.17        4.68      1.22 o 
  -4   4   7       24.65       23.92      1.83 o 
  -3   4   7      195.19      194.82      3.38 o 
  -2   4   7        4.07        5.15      0.97 o 
  -1   4   7        0.01       -0.25      0.35 o 
   0   4   7        4.80        3.52      0.51 o 
   1   4   7        4.90        6.09      0.83 o 
   2   4   7       42.94       40.59      1.96 o 
   3   4   7        1.18        1.17      1.23 o 
  -5   5   7        0.86        0.78      0.93 o 
  -4   5   7       51.52       53.26      2.49 o 
  -3   5   7       54.17       52.32      2.27 o 
  -2   5   7       36.28       34.96      1.28 o 
  -1   5   7      255.53      258.45      7.13 o 
   0   5   7      147.69      146.55      2.96 o 
   1   5   7       70.06       63.83      1.88 o 
   2   5   7       31.21       29.50      1.72 o 
   3   5   7        9.43        7.07      2.41 o 
  -5   6   7        1.04        0.63      1.09 o 
  -4   6   7        0.21        0.04      0.76 o 
  -3   6   7        7.96        8.29      1.25 o 
  -2   6   7       11.76       10.98      0.82 o 
  -1   6   7        1.66        3.10      1.68 o 
   0   6   7        2.34        2.85      0.66 o 
   1   6   7        2.36        3.61      0.93 o 
   2   6   7        0.09       -0.60      1.47 o 
  -4   7   7       30.62       31.92      2.45 o 
  -3   7   7       18.25       19.10      1.75 o 
  -2   7   7        7.76        7.62      1.11 o 
  -1   7   7       99.10       94.81      2.79 o 
   0   7   7        0.54       -0.13      0.72 o 
   1   7   7        5.06        0.99      1.54 o 
   0  -8   8       13.04       15.05      2.34 o 
   1  -8   8       24.02       22.94      3.02 o 
   2  -8   8       26.79       25.28      2.19 o 
  -2  -7   8        0.13        0.06      0.80 o 
  -1  -7   8        7.78        8.99      1.37 o 
   0  -7   8        1.71        2.88      2.04 o 
   1  -7   8        0.38        0.14      0.79 o 
   2  -7   8        0.00       -0.59      0.76 o 
   3  -7   8        0.07       -0.96      0.96 o 
   4  -7   8        0.88        0.88      1.05 o 
  -3  -6   8        7.52       10.46      1.70 o 
  -2  -6   8       16.38       21.37      1.82 o 
  -1  -6   8       90.50       92.89      3.31 o 
   0  -6   8        9.61       14.84      0.92 o 
   1  -6   8      122.44      116.11      3.03 o 
   2  -6   8       53.09       53.79      4.41 o 
   3  -6   8       22.79       20.08      1.70 o 
   4  -6   8       68.18       69.89      3.65 o 
  -4  -5   8        1.87        0.31      1.01 o 
  -3  -5   8       67.62       64.36      3.22 o 
  -2  -5   8       18.57       19.72      1.71 o 
  -1  -5   8      101.12       94.33      3.54 o 
   0  -5   8       11.39       13.29      0.83 o 
   1  -5   8       91.53       81.99      2.30 o 
   2  -5   8       88.18       84.93      2.90 o 
   3  -5   8       37.82       37.40      2.22 o 
   4  -5   8       17.19       20.54      1.85 o 
   5  -5   8       19.15       21.88      2.28 o 
  -4  -4   8        7.18        8.03      2.49 o 
  -3  -4   8        9.96        8.42      1.68 o 
  -2  -4   8      190.42      193.89      7.58 o 
  -1  -4   8       42.84       45.91      1.32 o 
   0  -4   8       58.58       57.47      1.56 o 
   1  -4   8      119.68      124.48      2.41 o 
   2  -4   8       11.32       11.49      0.74 o 
   3  -4   8       41.66       43.09      2.52 o 
   4  -4   8       38.53       40.16      2.44 o 
   5  -4   8       40.87       40.24      3.75 o 
  -5  -3   8       14.92       14.70      1.96 o 
  -4  -3   8        8.18       10.36      2.07 o 
  -3  -3   8      412.15      340.95     72.35 o 
  -2  -3   8       41.58       38.65      1.16 o 
  -1  -3   8      125.74      123.46      2.29 o 
   0  -3   8       10.46        8.88      0.64 o 
   1  -3   8      111.63      107.57      2.01 o 
   2  -3   8       73.66       72.25      1.65 o 
   3  -3   8       34.60       35.35      2.66 o 
   4  -3   8       18.36       21.79      1.78 o 
   5  -3   8       38.02       39.65      3.22 o 
  -5  -2   8        3.12        3.52      1.19 o 
  -4  -2   8       26.47       23.69      1.75 o 
  -3  -2   8       76.30       78.57      6.18 o 
  -2  -2   8      314.56      315.09      4.22 o 
  -1  -2   8      183.96      196.28      2.83 o 
   0  -2   8      388.37      377.10      4.30 o 
   1  -2   8      237.35      230.47      3.04 o 
   2  -2   8       72.72       72.32      1.62 o 
   3  -2   8       34.31       35.17      1.29 o 
   4  -2   8       84.32       77.97      2.25 o 
   5  -2   8        7.73        6.82      1.41 o 
  -5  -1   8       16.18       18.85      1.81 o 
  -4  -1   8      112.13      117.29      3.71 o 
  -3  -1   8      352.24      347.39      4.85 o 
  -2  -1   8      227.10      222.57      3.17 o 
  -1  -1   8      123.84      116.18      3.25 o 
   0  -1   8      146.75      133.44      2.49 o 
   1  -1   8      375.20      398.35     13.89 o 
   2  -1   8      111.28      110.28      2.15 o 
   3  -1   8       84.59       84.04      2.10 o 
   4  -1   8       20.06       22.33      1.83 o 
   5  -1   8       11.81       12.83      1.51 o 
  -5   0   8        2.90        2.17      1.00 o 
  -4   0   8       49.16       48.40      1.48 o 
  -3   0   8       25.91       24.57      1.03 o 
  -2   0   8        0.10        0.83      0.79 o 
  -1   0   8      384.11      392.24      5.37 o 
   0   0   8      143.06      165.54      3.34 o 
   1   0   8        1.58        1.43      0.43 o 
   2   0   8        5.93        4.11      0.59 o 
   3   0   8       12.78       11.63      0.86 o 
   4   0   8       40.76       41.28      1.81 o 
   5   0   8        2.32        1.77      1.46 o 
  -6   1   8       27.90       31.07      3.26 o 
  -5   1   8       37.72       40.29      1.96 o 
  -4   1   8       34.33       35.05      1.33 o 
  -3   1   8      388.90      393.81      5.41 o 
  -2   1   8        0.48        1.63      0.42 o 
  -1   1   8        0.07        0.37      0.49 o 
   0   1   8       48.27       44.55      1.62 o 
   1   1   8      347.97      333.34     10.82 o 
   2   1   8       51.33       47.74      1.68 o 
   3   1   8       49.25       49.07      1.61 o 
   4   1   8       25.89       26.83      1.48 o 
   5   1   8       15.64       14.56      2.49 o 
  -6   2   8        3.03        1.93      1.84 o 
  -5   2   8        1.35        1.73      0.79 o 
  -4   2   8        1.04        1.06      0.61 o 
  -3   2   8        0.09        1.32      0.71 o 
  -2   2   8       40.19       38.74      1.08 o 
  -1   2   8       34.12       33.30      1.29 o 
   0   2   8      146.75      157.77      3.58 o 
   1   2   8        1.65        1.57      0.73 o 
   2   2   8        0.24        0.06      0.67 o 
   3   2   8        0.78        0.74      0.48 o 
   4   2   8        8.03       10.15      2.37 o 
  -5   3   8       34.63       33.21      2.11 o 
  -4   3   8       42.89       42.30      1.51 o 
  -3   3   8      757.34      762.95      9.47 o 
  -2   3   8       39.46       38.14      1.17 o 
  -1   3   8      329.21      323.79      3.98 o 
   0   3   8      298.99      291.59      4.12 o 
   1   3   8      140.53      134.93      2.42 o 
   2   3   8       16.18       16.93      1.28 o 
   3   3   8       19.13       20.07      1.13 o 
  -5   4   8       25.37       26.05      1.93 o 
  -4   4   8       18.83       17.30      1.57 o 
  -3   4   8       67.61       61.17      1.74 o 
  -2   4   8       15.31       13.32      0.81 o 
  -1   4   8      103.19      100.78      2.59 o 
   0   4   8       36.43       36.44      1.84 o 
   1   4   8        0.36        0.72      0.54 o 
   2   4   8        0.01       -0.48      0.67 o 
   3   4   8        4.67        7.56      2.28 o 
  -5   5   8        8.40        8.39      1.55 o 
  -4   5   8       44.66       46.81      2.36 o 
  -3   5   8       36.22       35.57      2.50 o 
  -2   5   8        0.09       -0.27      0.37 o 
  -1   5   8      169.75      162.16      3.56 o 
   0   5   8       74.20       73.35      2.76 o 
   1   5   8       32.08       28.96      1.80 o 
   2   5   8        8.91       10.10      2.46 o 
  -4   6   8        0.37        0.53      0.86 o 
  -3   6   8       30.27       29.93      1.95 o 
  -2   6   8       19.51       19.24      1.07 o 
  -1   6   8        2.58        3.11      0.97 o 
   0   6   8       40.04       40.89      2.27 o 
   1   6   8        2.48        2.21      0.98 o 
   2   6   8        8.70        7.06      2.06 o 
  -3   7   8       19.29       21.95      2.99 o 
  -2   7   8       23.94       27.34      3.03 o 
  -1   7   8       16.52       16.20      1.58 o 
   0   7   8        2.99        3.13      1.07 o 
   1  -8   9       29.67       28.67      3.23 o 
   2  -8   9       16.85       16.09      1.77 o 
  -1  -7   9        4.45        4.83      1.23 o 
   0  -7   9       20.27       16.51      1.48 o 
   1  -7   9        1.07        1.25      1.44 o 
   2  -7   9        8.70        7.63      1.38 o 
   3  -7   9       13.42       12.01      1.71 o 
  -3  -6   9       10.41       10.32      1.62 o 
  -2  -6   9        3.77        4.98      1.27 o 
  -1  -6   9        8.53       11.50      1.32 o 
   0  -6   9        0.74        0.78      0.53 o 
   1  -6   9       51.33       48.99      1.63 o 
   2  -6   9        2.61        5.04      1.05 o 
   3  -6   9        7.68        9.63      2.09 o 
   4  -6   9       18.97       19.11      2.11 o 
  -3  -5   9       18.81       17.31      1.86 o 
  -2  -5   9       14.23       16.92      1.58 o 
  -1  -5   9       34.33       34.29      1.29 o 
   0  -5   9      110.64      109.59      2.38 o 
   1  -5   9       25.89       28.78      1.17 o 
   2  -5   9      133.28      114.51      3.52 o 
   3  -5   9       62.26       63.76      2.88 o 
   4  -5   9       45.64       46.52      2.79 o 
  -4  -4   9        0.00       -0.65      0.99 o 
  -3  -4   9       86.58       85.39      3.85 o 
  -2  -4   9       60.19       58.56      3.61 o 
  -1  -4   9       18.82       21.18      0.99 o 
   0  -4   9        0.10        0.90      0.60 o 
   1  -4   9       11.36        9.99      0.80 o 
   2  -4   9       11.37        9.60      0.75 o 
   3  -4   9        0.02        0.27      0.40 o 
   4  -4   9       10.62        8.92      1.36 o 
   5  -4   9        8.37        4.93      2.16 o 
  -4  -3   9       24.91       21.84      1.93 o 
  -3  -3   9      124.67      123.80      4.85 o 
  -2  -3   9       31.27       26.77      1.11 o 
  -1  -3   9      411.37      400.28      6.86 o 
   0  -3   9       64.21       67.13      1.59 o 
   1  -3   9      136.22      127.09      2.33 o 
   2  -3   9      154.03      155.81      2.83 o 
   3  -3   9       62.30       65.22      2.91 o 
   4  -3   9       49.11       50.09      3.69 o 
   5  -3   9       10.72       12.99      1.77 o 
  -5  -2   9        5.60        8.22      1.56 o 
  -4  -2   9        7.13        7.54      1.61 o 
  -3  -2   9       13.99       13.89      1.37 o 
  -2  -2   9      139.49      131.81      2.47 o 
  -1  -2   9       71.65       77.50      2.18 o 
   0  -2   9       13.08       13.12      0.84 o 
   1  -2   9        1.89        1.89      0.40 o 
   2  -2   9        0.01       -0.07      0.49 o 
   3  -2   9       37.16       35.95      2.23 o 
   4  -2   9       10.85       10.38      1.12 o 
   5  -2   9        0.77        1.11      1.60 o 
  -5  -1   9       53.47       54.17      2.87 o 
  -4  -1   9       11.51       11.57      1.31 o 
  -3  -1   9      208.81      207.29      3.57 o 
  -2  -1   9       66.49       66.41      1.50 o 
  -1  -1   9      169.02      154.26      2.30 o 
   0  -1   9      360.40      350.32      3.59 o 
   1  -1   9      311.14      312.44     10.41 o 
   2  -1   9      212.03      212.58      3.39 o 
   3  -1   9      117.38      116.58      2.59 o 
   4  -1   9       12.57       15.57      1.15 o 
   5  -1   9       17.72       18.45      2.54 o 
  -5   0   9        1.56        5.08      2.85 o 
  -4   0   9       23.19       21.04      1.11 o 
  -3   0   9       11.57       12.57      0.86 o 
  -2   0   9       32.89       34.25      1.83 o 
  -1   0   9        8.85        9.34      0.85 o 
   0   0   9      105.31      100.56      2.65 o 
   1   0   9       53.24       56.88      2.15 o 
   2   0   9       11.02       13.13      0.77 o 
   3   0   9        6.54        5.53      0.72 o 
   4   0   9        4.49        5.11      1.31 o 
  -5   1   9       27.22       26.96      1.50 o 
  -4   1   9       49.46       53.77      1.69 o 
  -3   1   9       79.73       81.67      1.98 o 
  -2   1   9       14.63       14.30      0.67 o 
  -1   1   9        5.49        8.08      0.91 o 
   0   1   9      541.76      570.45     19.19 o 
   1   1   9        0.45        0.11      0.83 o 
   2   1   9       46.81       43.14      3.16 o 
   3   1   9       22.10       21.05      1.56 o 
   4   1   9        4.51        5.61      1.33 o 
  -5   2   9        2.93        2.90      0.74 o 
  -4   2   9        6.07        6.12      1.27 o 
  -3   2   9        4.59        3.78      0.62 o 
  -2   2   9      288.08      280.96      4.48 o 
  -1   2   9        0.19        0.75      0.63 o 
   0   2   9       93.89       99.03      2.93 o 
   1   2   9        3.05        4.15      0.99 o 
   2   2   9       10.78       12.07      1.29 o 
   3   2   9        2.83        4.37      1.58 o 
   4   2   9       19.78       23.55      3.32 o 
  -5   3   9       15.84       13.32      1.39 o 
  -4   3   9       46.96       42.37      1.54 o 
  -3   3   9        0.14        0.13      0.78 o 
  -2   3   9       11.06        9.50      1.40 o 
  -1   3   9      281.82      278.58      5.85 o 
   0   3   9      155.66      150.76      4.89 o 
   1   3   9        4.86        7.62      3.70 o 
   2   3   9       26.97       27.79      3.07 o 
   3   3   9        5.38        4.74      1.18 o 
  -5   4   9        9.76       11.23      1.52 o 
  -4   4   9       26.12       25.65      1.79 o 
  -3   4   9       38.61       39.43      1.42 o 
  -2   4   9      617.22      613.39     12.98 o 
  -1   4   9       12.42       11.06      0.68 o 
   0   4   9      177.86      177.38      4.82 o 
   1   4   9       25.47       29.09      1.85 o 
   2   4   9       16.62       19.93      1.63 o 
   3   4   9       11.86       12.48      2.76 o 
  -5   5   9       17.66       16.96      1.81 o 
  -4   5   9        9.54        9.49      1.28 o 
  -3   5   9        2.85        2.70      1.00 o 
  -2   5   9        0.86        1.04      0.78 o 
  -1   5   9       57.09       56.88      4.24 o 
   0   5   9        2.64        2.44      1.65 o 
   1   5   9        0.21        0.67      0.83 o 
   2   5   9        4.51        3.08      1.91 o 
  -4   6   9       14.40       19.35      2.86 o 
  -3   6   9       60.03       65.92      4.39 o 
  -2   6   9       39.79       37.07      1.92 o 
  -1   6   9       15.13       15.32      1.45 o 
   0   6   9       39.02       43.03      2.47 o 
   1   6   9        5.97        7.40      2.19 o 
  -3   7   9        5.84        8.19      2.06 o 
  -2   7   9        3.53        2.90      1.74 o 
  -1   7   9        3.48        1.77      1.59 o 
   0   7   9        4.90        5.30      1.79 o 
  -1  -7  10       20.04       21.01      1.94 o 
   0  -7  10       28.48       28.08      1.85 o 
   1  -7  10        9.46        9.28      1.26 o 
   2  -7  10       24.86       21.32      1.78 o 
   3  -7  10       13.25       13.35      1.96 o 
  -2  -6  10        0.58        1.30      1.00 o 
  -1  -6  10        0.01        2.75      2.54 o 
   0  -6  10       15.79       15.89      0.99 o 
   1  -6  10        4.79        3.78      1.02 o 
   2  -6  10        0.35        2.84      1.73 o 
   3  -6  10        0.69        0.21      0.80 o 
   4  -6  10        0.00        0.61      1.50 o 
  -3  -5  10       17.21       21.43      2.08 o 
  -2  -5  10       71.70       70.70      2.97 o 
  -1  -5  10        8.89        9.27      0.86 o 
   0  -5  10       36.36       42.43      1.51 o 
   1  -5  10        5.43        6.66      0.83 o 
   2  -5  10      105.08       95.77      5.38 o 
   3  -5  10       36.38       35.16      2.23 o 
   4  -5  10       44.21       41.11      2.88 o 
  -4  -4  10        1.07        1.26      1.09 o 
  -3  -4  10        0.50       -0.27      0.81 o 
  -2  -4  10       25.60       22.76      2.50 o 
  -1  -4  10       15.43       15.72      0.93 o 
   0  -4  10        5.46        5.32      0.93 o 
   1  -4  10       62.80       61.94      1.69 o 
   2  -4  10       17.42       17.76      1.14 o 
   3  -4  10       20.10       17.94      1.62 o 
   4  -4  10        0.02        0.93      0.94 o 
  -4  -3  10       23.50       23.64      1.97 o 
  -3  -3  10       64.94       64.16      2.75 o 
  -2  -3  10      484.63      468.87      6.54 o 
  -1  -3  10        2.59        2.95      0.57 o 
   0  -3  10      178.44      181.13      3.12 o 
   1  -3  10       78.97       78.79      1.79 o 
   2  -3  10      133.76      130.76      2.68 o 
   3  -3  10       50.31       46.87      1.57 o 
   4  -3  10       35.27       36.71      2.32 o 
   5  -3  10        8.20       11.44      2.80 o 
  -5  -2  10       10.50       10.79      1.66 o 
  -4  -2  10       44.81       40.52      2.39 o 
  -3  -2  10       25.37       23.82      1.53 o 
  -2  -2  10      124.29      121.31      2.46 o 
  -1  -2  10       52.52       50.20      1.94 o 
   0  -2  10      238.58      228.51      3.61 o 
   1  -2  10       54.59       52.93      1.32 o 
   2  -2  10       14.25       16.21      1.14 o 
   3  -2  10        0.03       -0.28      0.45 o 
   4  -2  10        0.27        0.05      0.49 o 
   5  -2  10        2.40        6.32      1.99 o 
  -5  -1  10        9.96        9.79      1.53 o 
  -4  -1  10       26.15       28.41      1.91 o 
  -3  -1  10      302.31      286.57      7.69 o 
  -2  -1  10      117.41      117.12      2.24 o 
  -1  -1  10        2.71        3.09      0.82 o 
   0  -1  10      306.88      293.84     11.26 o 
   1  -1  10      178.46      171.68      6.30 o 
   2  -1  10      129.01      121.65      2.89 o 
   3  -1  10       54.87       53.49      3.41 o 
   4  -1  10       32.40       32.41      2.10 o 
  -5   0  10       11.42       17.47      1.85 o 
  -4   0  10       54.31       52.38      1.75 o 
  -3   0  10        4.04        5.17      0.70 o 
  -2   0  10       36.58       43.68      1.15 o 
  -1   0  10        0.40        0.40      0.39 o 
   0   0  10       61.11       57.46      2.19 o 
   1   0  10      244.22      254.21      9.50 o 
   2   0  10        5.44        6.88      1.17 o 
   3   0  10        5.99        9.18      1.23 o 
   4   0  10       24.09       24.72      2.06 o 
  -5   1  10       16.49       16.57      1.70 o 
  -4   1  10       80.81       79.33      2.12 o 
  -3   1  10      171.87      162.16      3.03 o 
  -2   1  10        6.91        7.00      0.92 o 
  -1   1  10       15.46       15.25      1.24 o 
   0   1  10       63.55       59.98      2.27 o 
   1   1  10        0.11       -0.06      0.70 o 
   2   1  10       27.01       23.93      1.72 o 
   3   1  10        0.82        0.02      0.68 o 
   4   1  10        1.62        1.73      1.02 o 
  -5   2  10       22.14       21.74      1.31 o 
  -4   2  10       29.20       30.07      1.32 o 
  -3   2  10       57.86       61.37      1.97 o 
  -2   2  10       21.99       21.84      1.15 o 
  -1   2  10        1.78        0.24      1.56 o 
   0   2  10       30.20       32.55      2.56 o 
   1   2  10      139.09      144.46      4.17 o 
   2   2  10       10.51        7.21      1.25 o 
   3   2  10       16.18       16.06      1.69 o 
   4   2  10       19.08       25.40      3.13 o 
  -5   3  10        3.12        4.54      1.74 o 
  -4   3  10       11.99       11.74      0.98 o 
  -3   3  10        4.22        4.07      0.61 o 
  -2   3  10       94.33       95.02      3.38 o 
  -1   3  10       32.52       35.60      1.95 o 
   0   3  10       55.02       52.67      4.50 o 
   1   3  10        0.12        0.74      0.74 o 
   2   3  10       11.39       11.02      1.47 o 
   3   3  10        0.92       -0.50      0.78 o 
  -5   4  10        4.19        4.78      1.26 o 
  -4   4  10       53.66       48.20      2.24 o 
  -3   4  10       61.60       63.53      2.34 o 
  -2   4  10       31.54       28.78      1.71 o 
  -1   4  10       10.75       11.60      1.28 o 
   0   4  10      231.59      231.96      5.99 o 
   1   4  10       24.70       27.18      1.96 o 
   2   4  10        4.74        8.32      1.32 o 
   3   4  10       28.77       30.88      3.92 o 
  -4   5  10        3.97        5.70      1.92 o 
  -3   5  10        3.21       10.11      3.96 o 
  -2   5  10        0.41        0.53      0.79 o 
  -1   5  10       68.48       64.54      2.83 o 
   0   5  10        2.40        4.74      1.20 o 
   1   5  10       15.16       14.35      1.56 o 
   2   5  10        0.47        0.83      1.59 o 
  -4   6  10       55.55       64.26      4.79 o 
  -3   6  10        0.92        2.13      1.64 o 
  -2   6  10       16.80       17.84      2.06 o 
  -1   6  10       11.94       11.36      1.45 o 
   0   6  10       22.24       22.26      2.06 o 
   1   6  10        3.89        5.12      2.14 o 
  -2   7  10        1.20        4.10      1.92 o 
  -1   7  10        0.31        4.11      1.66 o 
  -1  -7  11       19.31       17.34      2.15 o 
   0  -7  11       46.21       47.27      4.68 o 
   1  -7  11       20.17       17.62      1.65 o 
   2  -7  11       22.76       24.29      4.01 o 
  -2  -6  11       11.51       12.41      2.64 o 
  -1  -6  11        0.67        0.34      0.78 o 
   0  -6  11        0.40        0.38      0.48 o 
   1  -6  11       11.90       11.10      0.98 o 
   2  -6  11        1.84        2.81      1.04 o 
   3  -6  11       16.45       12.03      1.68 o 
  -3  -5  11        9.14        9.91      1.60 o 
  -2  -5  11       21.79       18.27      1.70 o 
  -1  -5  11        4.26        6.83      1.16 o 
   0  -5  11        2.60        3.80      0.72 o 
   1  -5  11       40.28       38.86      1.47 o 
   2  -5  11        0.47        0.23      0.43 o 
   3  -5  11       28.59       27.65      2.47 o 
   4  -5  11       18.29       19.59      2.86 o 
  -4  -4  11        4.12        1.88      1.29 o 
  -3  -4  11       11.23        9.51      1.44 o 
  -2  -4  11        5.59        7.43      1.16 o 
  -1  -4  11       91.54       91.58      2.26 o 
   0  -4  11        2.16        3.38      0.63 o 
   1  -4  11      105.93      108.07      2.79 o 
   2  -4  11       16.09       15.29      0.99 o 
   3  -4  11       54.95       52.60      3.73 o 
   4  -4  11        5.95        8.55      2.38 o 
  -4  -3  11        3.81        5.82      2.23 o 
  -3  -3  11       16.88       17.94      1.64 o 
  -2  -3  11       11.94       14.63      1.52 o 
  -1  -3  11       20.63       20.97      1.01 o 
   0  -3  11      200.81      200.37      4.42 o 
   1  -3  11       10.34       11.06      1.58 o 
   2  -3  11       12.45       11.67      0.82 o 
   3  -3  11       38.66       35.43      3.03 o 
   4  -3  11        8.91        8.37      2.31 o 
  -4  -2  11       31.18       26.35      2.00 o 
  -3  -2  11       61.55       57.78      2.36 o 
  -2  -2  11      118.78      115.56      2.77 o 
  -1  -2  11      536.73      516.82      7.90 o 
   0  -2  11       45.10       44.99      2.13 o 
   1  -2  11      310.34      297.69      4.51 o 
   2  -2  11       56.89       54.09      2.09 o 
   3  -2  11       28.32       31.64      3.86 o 
   4  -2  11        5.85        9.84      1.31 o 
  -5  -1  11        0.62        0.04      0.77 o 
  -4  -1  11       12.43        8.06      1.30 o 
  -3  -1  11        4.97        4.42      0.70 o 
  -2  -1  11        1.03        2.23      0.48 o 
  -1  -1  11       22.79       19.60      1.40 o 
   0  -1  11      286.18      292.12      6.22 o 
   1  -1  11        0.02        1.63      1.04 o 
   2  -1  11       33.05       34.54      1.98 o 
   3  -1  11       29.41       27.11      2.49 o 
   4  -1  11        5.49        6.04      1.35 o 
  -5   0  11       20.10       20.53      1.86 o 
  -4   0  11       39.93       36.90      1.45 o 
  -3   0  11       39.33       42.76      1.42 o 
  -2   0  11      336.59      317.70      6.26 o 
  -1   0  11      113.50      117.66      4.01 o 
   0   0  11      162.86      156.95      5.81 o 
   1   0  11      217.21      219.68      6.65 o 
   2   0  11       17.72       18.74      1.66 o 
   3   0  11       25.72       22.53      1.86 o 
   4   0  11       14.25       15.92      1.85 o 
  -5   1  11        0.01        0.39      0.77 o 
  -4   1  11       10.84        8.71      1.28 o 
  -3   1  11       10.70       10.68      1.04 o 
  -2   1  11        0.00        0.39      0.32 o 
  -1   1  11        6.34        4.78      1.80 o 
   0   1  11       40.17       34.92      5.26 o 
   1   1  11       24.40       27.12      2.28 o 
   2   1  11        6.94        7.60      1.94 o 
   3   1  11        1.10        1.17      0.91 o 
   4   1  11        3.14        7.08      2.32 o 
  -5   2  11       24.82       25.39      1.84 o 
  -4   2  11       62.30       64.24      2.00 o 
  -3   2  11      103.24      102.02      2.26 o 
  -2   2  11      114.48      116.44      3.55 o 
  -1   2  11      163.31      167.15      4.49 o 
   0   2  11       94.84       93.13      4.00 o 
   1   2  11       33.36       32.00      2.67 o 
   2   2  11        4.25        3.91      1.12 o 
   3   2  11       26.55       25.57      2.02 o 
  -5   3  11        3.01        5.38      1.79 o 
  -4   3  11        8.27        6.90      0.83 o 
  -3   3  11       28.72       26.34      1.34 o 
  -2   3  11       34.88       35.72      1.90 o 
  -1   3  11        1.61        3.44      1.53 o 
   0   3  11       30.09       28.71      1.83 o 
   1   3  11        0.74        1.39      0.96 o 
   2   3  11       14.71       15.15      2.25 o 
   3   3  11        0.02        1.64      1.71 o 
  -5   4  11        8.21        8.51      1.99 o 
  -4   4  11       25.35       24.83      2.89 o 
  -3   4  11       23.62       24.11      1.66 o 
  -2   4  11        6.99        8.12      1.22 o 
  -1   4  11      293.63      288.97      7.12 o 
   0   4  11        0.31       -0.50      0.83 o 
   1   4  11       19.38       19.64      1.76 o 
   2   4  11        2.07        2.03      1.04 o 
  -4   5  11        5.20        4.16      1.96 o 
  -3   5  11       61.33       56.95      2.50 o 
  -2   5  11       15.19       14.81      1.53 o 
  -1   5  11        9.43       12.35      2.81 o 
   0   5  11        0.16        0.08      0.76 o 
   1   5  11       52.80       52.66      2.89 o 
  -3   6  11        2.23        1.57      1.36 o 
  -2   6  11       27.52       29.21      2.09 o 
  -1   6  11       22.82       21.39      1.90 o 
   0   6  11        3.56        2.75      1.74 o 
   0  -7  12       17.32       19.58      2.74 o 
   1  -7  12       22.54       21.81      2.42 o 
   2  -7  12       11.03       13.04      1.69 o 
  -2  -6  12        5.61        5.69      1.28 o 
  -1  -6  12        8.58        8.45      2.38 o 
   0  -6  12        3.47        3.66      0.86 o 
   1  -6  12       15.03       16.83      1.19 o 
   2  -6  12       22.93       18.94      1.76 o 
   3  -6  12       14.94       17.79      3.11 o 
  -3  -5  12        8.69        7.17      1.40 o 
  -2  -5  12       35.06       36.95      2.19 o 
  -1  -5  12        0.00        0.13      0.62 o 
   0  -5  12        3.04        4.32      0.86 o 
   1  -5  12        2.29        4.04      0.70 o 
   2  -5  12        4.51        3.97      0.83 o 
   3  -5  12       13.79       12.50      3.39 o 
  -3  -4  12       12.81       11.14      1.46 o 
  -2  -4  12       17.02       16.20      1.48 o 
  -1  -4  12        9.93        9.27      0.86 o 
   0  -4  12        1.15        1.99      0.57 o 
   1  -4  12       43.11       41.74      2.52 o 
   2  -4  12       75.69       73.85      2.23 o 
   3  -4  12        9.79        8.41      2.37 o 
   4  -4  12       18.07       20.63      2.93 o 
  -4  -3  12        0.82        1.83      1.13 o 
  -3  -3  12        4.79        6.27      1.31 o 
  -2  -3  12        2.69        3.12      0.60 o 
  -1  -3  12       12.39       12.92      1.09 o 
   0  -3  12       55.85       51.42      2.29 o 
   1  -3  12        3.77        3.83      0.56 o 
   2  -3  12        8.00        6.93      0.73 o 
   3  -3  12       19.44       18.18      1.55 o 
   4  -3  12        0.27        1.90      1.78 o 
  -4  -2  12       15.65       13.37      1.59 o 
  -3  -2  12       52.16       47.77      2.17 o 
  -2  -2  12       47.33       48.83      1.56 o 
  -1  -2  12       66.76       70.50      1.80 o 
   0  -2  12        2.16        2.18      1.71 o 
   1  -2  12      540.77      529.61     17.17 o 
   2  -2  12       38.74       39.45      2.91 o 
   3  -2  12       23.10       22.93      1.70 o 
   4  -2  12       17.68       20.27      3.30 o 
  -5  -1  12        0.98        0.49      0.86 o 
  -4  -1  12        0.01        0.22      0.68 o 
  -3  -1  12        7.79        5.60      0.73 o 
  -2  -1  12        8.19        8.51      1.03 o 
  -1  -1  12       30.10       28.04      1.73 o 
   0  -1  12      135.99      131.53      4.02 o 
   1  -1  12        0.16        0.14      1.26 o 
   2  -1  12        4.06        5.57      2.15 o 
   3  -1  12        2.68        1.90      1.00 o 
   4  -1  12        3.78        3.82      1.57 o 
  -5   0  12       14.99       14.41      1.69 o 
  -4   0  12       23.38       23.96      1.22 o 
  -3   0  12       97.35       84.48      3.97 o 
  -2   0  12        0.51        2.64      0.88 o 
  -1   0  12       37.02       38.02      2.10 o 
   0   0  12       50.93       53.60      2.55 o 
   1   0  12      247.51      256.57      6.41 o 
   2   0  12        5.63        5.28      1.21 o 
   3   0  12       13.98       13.13      2.60 o 
   4   0  12       14.52       15.92      2.10 o 
  -5   1  12        0.00       -0.16      1.12 o 
  -4   1  12        0.02       -0.39      0.50 o 
  -3   1  12       15.15       15.46      0.97 o 
  -2   1  12        0.50       -0.01      0.56 o 
  -1   1  12       62.56       56.67      2.51 o 
   0   1  12        2.55        2.54      1.83 o 
   1   1  12        4.59        5.62      1.26 o 
   2   1  12        8.74        8.31      1.41 o 
   3   1  12        0.21        1.08      1.03 o 
  -5   2  12       12.89       13.75      2.17 o 
  -4   2  12       35.07       32.91      2.02 o 
  -3   2  12       34.87       35.05      2.01 o 
  -2   2  12        4.32        8.31      3.05 o 
  -1   2  12       55.43       54.89      2.60 o 
   0   2  12       56.46       57.44      2.64 o 
   1   2  12       13.42       15.31      1.84 o 
   2   2  12        8.94       10.79      1.52 o 
   3   2  12        0.33       -0.32      0.91 o 
  -4   3  12       15.33       16.23      2.48 o 
  -3   3  12       50.48       49.77      4.19 o 
  -2   3  12       40.32       38.14      2.11 o 
  -1   3  12        3.73        5.47      1.17 o 
   0   3  12       65.45       70.42      3.08 o 
   1   3  12        7.01        6.36      1.24 o 
   2   3  12       13.55       15.18      1.85 o 
  -3   4  12        0.06        0.66      1.43 o 
  -2   4  12        0.82        0.28      1.10 o 
  -1   4  12        4.88        5.00      1.23 o 
   0   4  12        0.73        1.32      1.00 o 
   1   4  12       15.17       14.87      1.70 o 
   2   4  12        0.21       -0.81      1.61 o 
  -4   5  12       16.13       13.93      2.29 o 
  -3   5  12       27.74       31.10      3.35 o 
  -2   5  12        6.34        6.59      1.29 o 
  -1   5  12        1.70        1.74      1.03 o 
   0   5  12      105.00      100.22      4.79 o 
   1   5  12        1.90        2.64      1.23 o 
  -2   6  12        1.89        2.44      1.78 o 
  -1   6  12        0.41        0.68      1.19 o 
  -1  -6  13       57.54       60.09      2.99 o 
   0  -6  13        7.46        8.64      2.15 o 
   1  -6  13       25.48       28.09      3.45 o 
   2  -6  13       25.71       26.88      3.42 o 
  -2  -5  13        0.04       -0.18      0.85 o 
  -1  -5  13        0.60        0.98      0.81 o 
   0  -5  13        1.47        1.56      0.76 o 
   1  -5  13        0.47        0.53      0.58 o 
   2  -5  13        0.91        1.39      1.62 o 
   3  -5  13        1.16        0.04      1.25 o 
  -3  -4  13       24.27       23.98      2.08 o 
  -2  -4  13       23.13       21.21      1.65 o 
  -1  -4  13       27.67       28.47      1.28 o 
   0  -4  13       10.97       13.69      1.94 o 
   1  -4  13       23.36       23.32      1.13 o 
   2  -4  13       36.12       34.34      1.98 o 
   3  -4  13        0.66        1.35      1.60 o 
  -4  -3  13        5.27        7.28      1.44 o 
  -3  -3  13        5.17        4.16      1.04 o 
  -2  -3  13        8.35        6.87      0.73 o 
  -1  -3  13       15.70       16.41      0.93 o 
   0  -3  13       25.85       23.81      1.78 o 
   1  -3  13        0.23        0.58      0.76 o 
   2  -3  13       18.36       14.64      1.47 o 
   3  -3  13        2.00        2.15      0.98 o 
   4  -3  13        0.40        2.18      2.01 o 
  -4  -2  13       13.96       13.81      1.52 o 
  -3  -2  13       28.13       26.69      1.66 o 
  -2  -2  13       25.02       27.09      1.62 o 
  -1  -2  13        5.05        8.69      1.74 o 
   0  -2  13      197.88      207.72      5.50 o 
   1  -2  13       14.57       20.21      1.82 o 
   2  -2  13       50.34       46.55      2.36 o 
   3  -2  13        3.79        4.85      1.08 o 
   4  -2  13       19.36       25.88      3.65 o 
  -4  -1  13       12.98       12.96      1.39 o 
  -3  -1  13       33.20       37.02      1.58 o 
  -2  -1  13      108.08      106.22      6.56 o 
  -1  -1  13       54.57       60.23      2.82 o 
   0  -1  13      112.17      108.73      3.81 o 
   1  -1  13        2.92        4.04      1.19 o 
   2  -1  13      120.13      115.85      4.09 o 
   3  -1  13        0.42        1.63      0.95 o 
  -4   0  13       22.03       17.33      1.55 o 
  -3   0  13       29.79       29.15      1.90 o 
  -2   0  13        1.71        4.07      1.07 o 
  -1   0  13      105.24      111.29      7.67 o 
   0   0  13       63.30       68.06      2.98 o 
   1   0  13        4.22        3.26      1.12 o 
   2   0  13        5.91        5.81      1.34 o 
   3   0  13        1.42        2.87      1.65 o 
  -4   1  13       30.58       30.16      2.03 o 
  -3   1  13       63.91       74.56      3.01 o 
  -2   1  13      115.63      110.53      3.67 o 
  -1   1  13        4.46        4.95      1.19 o 
   0   1  13       17.52       15.43      2.18 o 
   1   1  13        2.42        4.49      1.24 o 
   2   1  13       21.08       24.52      2.11 o 
   3   1  13        6.88        7.58      1.50 o 
  -4   2  13       29.19       33.22      3.10 o 
  -3   2  13       14.25       13.06      1.45 o 
  -2   2  13        7.82        8.50      1.36 o 
  -1   2  13      127.93      122.45      4.03 o 
   0   2  13       12.87       11.95      1.95 o 
   1   2  13        1.64        0.41      1.02 o 
   2   2  13        0.01        0.53      0.93 o 
   3   2  13        0.20       -0.82      1.11 o 
  -4   3  13       46.04       48.96      2.56 o 
  -3   3  13       76.79       76.48      3.16 o 
  -2   3  13       32.14       33.78      2.07 o 
  -1   3  13       14.63       15.24      1.66 o 
   0   3  13       24.08       23.98      2.66 o 
   1   3  13        3.99        6.24      1.39 o 
   2   3  13       11.05       11.29      1.71 o 
  -4   4  13        7.79       10.54      2.48 o 
  -3   4  13        0.90        0.00      0.61 o 
  -2   4  13        0.01       -0.44      0.78 o 
  -1   4  13        0.16        0.24      0.81 o 
   0   4  13        5.14        4.33      1.43 o 
   1   4  13       24.99       26.32      2.12 o 
  -3   5  13       11.62       15.88      2.82 o 
  -2   5  13        4.43        7.45      2.68 o 
  -1   5  13        5.78        5.82      1.42 o 
   0   5  13        9.27       12.87      3.30 o 
   0  -6  14       18.54       17.15      2.34 o 
   1  -6  14        9.70        8.18      2.39 o 
  -2  -5  14        5.17        3.24      1.80 o 
  -1  -5  14        1.22        0.80      1.38 o 
   0  -5  14       24.30       26.55      2.06 o 
   1  -5  14        0.49        0.15      0.66 o 
   2  -5  14       10.15       11.22      2.71 o 
  -3  -4  14        8.75        9.88      2.38 o 
  -2  -4  14       12.68       12.32      3.72 o 
  -1  -4  14        3.84        6.14      1.22 o 
   0  -4  14        4.82        5.52      1.75 o 
   1  -4  14       17.86       19.57      1.75 o 
   2  -4  14        6.96        8.95      1.40 o 
   3  -4  14        4.93        6.60      2.40 o 
  -3  -3  14       10.33        8.26      2.20 o 
  -2  -3  14       16.73       15.85      1.55 o 
  -1  -3  14       21.74       22.22      2.17 o 
   0  -3  14       20.17       21.17      1.80 o 
   1  -3  14       43.31       38.84      2.23 o 
   2  -3  14        9.69       10.80      1.48 o 
   3  -3  14       11.46       11.11      2.29 o 
  -4  -2  14        2.78        2.07      1.77 o 
  -2  -2  14        5.25        2.99      1.06 o 
  -1  -2  14        0.69        0.74      1.23 o 
   0  -2  14        5.33        7.34      1.99 o 
   1  -2  14        1.05        2.55      1.02 o 
   2  -2  14       40.89       32.32      2.16 o 
   3  -2  14        0.47       -0.37      0.73 o 
  -3  -1  14       32.21       33.28      2.09 o 
  -2  -1  14       54.83       54.80      2.58 o 
  -1  -1  14       52.88       56.16      2.68 o 
   0  -1  14       53.16       50.56      2.98 o 
   1  -1  14      156.99      154.11      7.11 o 
   2  -1  14        8.65        9.99      1.55 o 
   3  -1  14       16.10       17.91      1.94 o 
  -4   0  14        0.13       -1.21      1.48 o 
  -3   0  14        3.74        2.95      1.07 o 
  -2   0  14        9.32       11.83      1.51 o 
  -1   0  14        9.95        8.48      1.37 o 
   0   0  14        4.69        5.82      1.40 o 
   1   0  14        9.55       11.56      1.65 o 
   2   0  14       18.84       21.88      2.04 o 
   3   0  14       15.10       15.93      1.97 o 
  -4   1  14        5.55        3.74      1.14 o 
  -3   1  14       73.90       78.49      3.35 o 
  -2   1  14       68.49       62.54      2.93 o 
  -1   1  14       14.28       15.54      1.71 o 
   0   1  14      139.73      140.33      4.73 o 
   1   1  14       20.23       21.99      2.03 o 
   2   1  14        4.58        4.77      1.39 o 
   3   1  14       11.73       14.04      3.04 o 
  -4   2  14        0.09       -1.02      1.24 o 
  -3   2  14       17.68       15.64      1.71 o 
  -2   2  14        8.13       10.40      1.51 o 
  -1   2  14        1.31        0.11      0.78 o 
   0   2  14        2.97        4.52      1.28 o 
   1   2  14        1.35        2.61      1.18 o 
   2   2  14        0.11        0.45      0.98 o 
  -4   3  14        0.13        0.48      0.91 o 
  -3   3  14       58.98       65.77      3.28 o 
  -2   3  14       28.18       30.86      2.19 o 
  -1   3  14       23.28       22.70      1.92 o 
   0   3  14       52.14       51.54      3.41 o 
   1   3  14        9.14       10.90      2.40 o 
  -3   4  14       25.57       28.73      2.76 o 
  -2   4  14       11.89       11.40      1.60 o 
  -1   4  14        1.21        1.64      1.08 o 
   0   4  14        8.67       10.12      1.70 o 
   1   4  14       18.08       17.85      2.05 o 
  -2   5  14        1.77        1.29      1.22 o 
  -1   5  14        3.51        6.20      1.53 o 
  -1  -5  15       16.67       20.07      2.85 o 
   0  -5  15       10.01       12.03      1.85 o 
   1  -5  15       10.24        9.34      1.60 o 
   2  -5  15        8.04        7.81      2.60 o 
  -2  -4  15        4.98        8.17      2.19 o 
  -1  -4  15        0.57        2.01      1.24 o 
   0  -4  15       24.72       27.35      1.89 o 
   1  -4  15        0.30        0.47      0.81 o 
   2  -4  15        4.89        6.23      1.25 o 
  -2  -3  15       14.47       14.92      2.55 o 
  -1  -3  15       10.53       12.16      1.60 o 
   0  -3  15       20.11       21.30      1.80 o 
   1  -3  15       17.85       15.07      1.67 o 
   2  -3  15        8.80        8.95      2.62 o 
   3  -3  15        6.03        7.27      2.44 o 
  -3  -2  15        4.98        7.42      2.13 o 
  -2  -2  15        4.53        4.25      1.10 o 
  -1  -2  15        1.75        3.84      1.20 o 
   0  -2  15        2.24        1.59      1.02 o 
   1  -2  15        0.44       -0.56      0.86 o 
   2  -2  15        7.36        9.50      2.30 o 
   3  -2  15        0.26        0.67      1.67 o 
  -3  -1  15       26.64       30.04      2.01 o 
  -2  -1  15       10.91       12.54      2.05 o 
  -1  -1  15        6.71        9.88      2.08 o 
   0  -1  15       25.22       27.75      2.20 o 
   1  -1  15       37.71       38.43      2.57 o 
   2  -1  15        1.21        0.77      0.98 o 
   3  -1  15       39.72       35.75      2.78 o 
  -4   0  15        0.30        0.50      1.41 o 
  -3   0  15        0.54        0.19      0.96 o 
  -2   0  15       18.81       16.80      1.70 o 
  -1   0  15        7.62        7.28      1.38 o 
   0   0  15        0.18        0.46      0.91 o 
   1   0  15        7.95        8.67      2.45 o 
   2   0  15       25.98       28.65      2.31 o 
  -4   1  15       10.05        9.53      1.50 o 
  -3   1  15       35.26       37.20      2.46 o 
  -2   1  15       10.29       11.27      1.76 o 
  -1   1  15       22.95       21.74      2.03 o 
   0   1  15        9.73        9.42      1.73 o 
   1   1  15        7.81        7.43      1.54 o 
   2   1  15        0.13        1.08      1.07 o 
  -4   2  15       23.78       26.71      3.62 o 
  -3   2  15        4.11        5.00      2.69 o 
  -2   2  15       20.47       20.37      2.26 o 
  -1   2  15        5.43        5.16      1.34 o 
   0   2  15        0.42        0.86      1.04 o 
   1   2  15       38.41       40.26      2.84 o 
   2   2  15        4.97        6.52      3.62 o 
  -3   3  15       20.37       28.18      2.32 o 
  -2   3  15        0.91        2.94      2.21 o 
  -1   3  15        5.42        5.31      1.41 o 
   0   3  15        2.55        4.31      2.02 o 
   1   3  15        1.17        3.47      1.42 o 
  -2   4  15       10.38        8.78      1.65 o 
  -1   4  15        3.45        3.46      2.02 o 
   0   4  15       12.72       15.60      2.58 o 
  -1  -4  16        0.16        0.34      1.36 o 
   0  -4  16        0.07        0.15      0.77 o 
   1  -4  16        0.43       -0.18      0.82 o 
  -2  -3  16       31.08       38.02      3.84 o 
  -1  -3  16       13.48       14.81      2.95 o 
   0  -3  16       12.80       11.62      1.69 o 
   1  -3  16       33.93       33.61      2.41 o 
   2  -3  16        1.61        1.26      1.03 o 
  -3  -2  16        0.32        0.87      1.57 o 
  -2  -2  16       37.53       40.59      3.51 o 
  -1  -2  16        9.84        7.35      1.48 o 
   0  -2  16        2.17        2.90      1.73 o 
   1  -2  16        8.50        7.88      2.30 o 
   2  -2  16        8.84        8.93      1.55 o 
  -3  -1  16        1.92        4.66      1.98 o 
  -2  -1  16       10.90       16.17      1.84 o 
  -1  -1  16        2.15        4.41      1.30 o 
   0  -1  16       13.69       14.15      1.83 o 
   1  -1  16        1.32       -0.65      1.00 o 
   2  -1  16        4.67        3.15      1.25 o 
  -3   0  16       18.83       18.73      1.89 o 
  -2   0  16       44.55       43.16      3.71 o 
  -1   0  16       10.21        8.88      1.57 o 
   0   0  16        9.19       10.88      1.66 o 
   1   0  16       14.22       14.08      4.85 o 
   2   0  16       24.61       24.13      3.09 o 
  -3   1  16        2.83        4.84      1.87 o 
  -2   1  16        8.21        6.30      1.50 o 
  -1   1  16        4.57        5.62      1.44 o 
   0   1  16        2.42        4.15      2.42 o 
   1   1  16        4.60        5.94      1.58 o 
  -3   2  16       28.85       26.40      2.57 o 
  -2   2  16       43.76       42.46      2.85 o 
  -1   2  16        7.82       10.65      1.75 o 
   0   2  16       21.66       23.10      2.23 o 
   1   2  16       12.87       14.36      2.11 o 
  -2   3  16        3.73        3.34      1.36 o 
  -1   3  16        0.30       -0.62      1.03 o 
   0   3  16        0.02        1.06      1.18 o 
  -1  -3  17        0.01        1.27      1.07 o 
   0  -3  17        8.80        8.87      1.67 o 
   1  -3  17        7.28        9.07      1.59 o 
  -2  -2  17        1.84        2.34      1.23 o 
  -1  -2  17       14.56       18.50      3.75 o 
   0  -2  17        5.34        5.41      1.47 o 
   1  -2  17        8.81       11.72      1.81 o 
  -2  -1  17        1.83        4.10      3.26 o 
  -1  -1  17        5.75        9.86      1.60 o 
   0  -1  17        0.01        0.85      1.09 o 
   1  -1  17        0.01        0.58      1.08 o 
  -2   0  17        7.26        7.46      1.49 o 
  -1   0  17       10.23       10.00      1.78 o 
   0   0  17        5.97        8.55      1.69 o 
   1   0  17       13.51       16.51      3.93 o 
  -2   1  17        2.24        2.13      1.28 o 
  -1   1  17        4.73        3.90      1.70 o 
   0   1  17        0.09        0.05      1.16 o 
  -2   2  17        4.59        6.05      1.57 o 
  -1   2  17       12.71       13.20      2.08 o 
   0   2  17       12.72       14.39      2.06 o 
  -1  -1  18        0.28        0.81      1.17 o 
   0  -1  18        0.94        0.92      1.09 o 
  -1   0  18        8.89        8.65      2.83 o 
                                                 
